# Supplementary material for: Viruses interact with hosts that span distantly related microbial domains in dense hydrothermal mats
Source: Nat Microbiol. 2023 Apr 6;8(5):946–57. doi: 10.1038/s41564-023-01347-5 (PMC10159854; doi:10.1038/s41564-023-01347-5)
Supplement: Supplementary file 3 — Supplementary Table 1. Sample descriptions and data accessions. a, Description of the ten deep-sea hydrothermal mat samples. b, Description of the ten hydrothermal water samples. c, Statistics for shotgun assemblies. Supplementary Table 2. Statistics of the rep_mMAGs binned across the ten mat samples. Supplementary Table 3. Genome-based metabolic capabilities and other genetic features of rep_mMAGs in the mat. Supplementary Table 4. Information on the high-quality and complete rep_vMAGs binned across the ten mat samples. Supplementary Table 5. Annotations of the high-quality and complete rep_vMAGs. Putative AMGs are flagged. Supplementary Table 6. List of rep_mMAGs with binned Cas loci. Identification and subtyping of Cas loci were conducted using DefenseFinder. Supplementary Table 7. List of binned CRISPR repeats and their associated populations (rep_mMAGs). Supplementary Table 8. All CRISPR-spacer to protospacer matches in the mat with spacer length >25 with at most two mismatches. Supplementary Table 9. Hi-C library statistics. Supplementary Table 10. Hi-C normalized linkage between rep_vMAG and rep_mMAG. Contig-to-contig linkage information was consolidated by count of linkage, average residual (normalized ‘strength’) of the linkage and maximum residual of the linkage. Supplementary Table 11. Statistics of the rep_mMAGs binned across the ten hydrothermal water samples. Supplementary Table 12. Genome-based metabolic capabilities and other genetic features of rep_mMAGs in the hydrothermal water samples. Supplementary Table 13. Number of high-confidence (evidence level = 4) CRISPR repeats binned across environments. For hydrothermal mat samples and hydrothermal mat samples from this study, we include information on the total number of evidence level 4 CRISPRs detected across environments as well as those that were binned in mid- to high-quality MAGs. Supplementary Table 14. Binned CRISPR repeats in hydorthermal water samples. Supplementary Table 15. All CRISPR-spac [file 41564_2023_1347_MOESM3_ESM.zip › Supplementary Tables.xlsx]

## Sheet: TableS1
Table S1A
Sample Designation used in the study	Sample ID	Dive ID	Dive date	Pushcore #	Sequence from left-to-right	Color	Temp (C)	Latitude	Longitude	Porewater Sulfide (mM)	Overlying Seawater Sulfide (mM)	Porewater Sulfate (mM)	Overlying Seawater Sulfate (mM)
M1	RR2107-M1-C3	J2-1398	2021-11-28	3	1	Orange	22.5	27.0065	-111.409	0.18	0.13	19.3	27.02
M2	RR2107-M2-C4	J2-1398	2021-11-28	4	2	White	46	27.0065	-111.409	3.26	0.1	24.1	26.75
M3	RR2107-M3-C5	J2-1398	2021-11-28	5	3	Orange	53	27.0065	-111.409	1.27	0.07	24.51	27.12
M4	RR2107-M4-C6	J2-1398	2021-11-28	6	4	White	36	27.0065	-111.409	0.3	0.09	25.76	26.44
M5	RR2107-M5-C2	J2-1398	2021-11-28	2	5	White/Yellow boundary	23	27.0065	-111.409	0.24	0.07	26.19	26.87
M6	RR2107-M6-C1	J2-1398	2021-11-28	1	6	Yellow	35	27.0065	-111.409	0.32	0.09	24.59	26.83
M7	RR2107-M7-C10	J2-1398	2021-11-28	10	7	White/Yellow boundary	21	27.0065	-111.409	1.98	0.06	24.23	26.47
M8	RR2107-M8-C9	J2-1398	2021-11-28	9	8	White	32	27.0065	-111.409	4.67	0.07	21.93	27.23
M9	RR2107-M9-C8	J2-1398	2021-11-28	8	9	Mostly white, slightly yellow	26	27.0065	-111.409	0.95	0.06	21.52	27.23
M10	RR2107-M10-C7	J2-1398	2021-11-28	7	10	White	36	27.0065	-111.409	0.61	0.06	20.61	26.97
Table S1B
Sample ID	Dive ID	Dive date	Lattitude	Longitude	Temp (C)	depth (m)
PW1	CTD1	2021-11-17	27.4083	-111.389	2.9248	1806.93
PW2	CTD1	2021-11-17	27.4083	-111.389	3.0313	1563.38
PW3	CTD1	2021-11-17	27.4083	-111.389	3.0736	1491.41
PW4	CTD3	2021-11-18	27.4096	-111.382	2.9524	1720.6
PW5	CTD3	2021-11-18	27.4096	-111.382	3.0351	1551.43
PW6	CTD3	2021-11-18	27.4097	-111.382	2.8999	1866.06
PW7	CTD3	2021-11-18	27.4097	-111.382	3.0447	1481.94
PW8	CTD3	2021-11-18	27.4097	-111.382	3.441	1302.56
PW10	J2-1390	2021-11-19	27.4093	-111.389	N/A	1792
MOW	J2-1398	2021-11-28	27.0065	-111.409	N/A	2005
Table S1C
Sample ID	sequencing depth (# 2x150 bp read pairs)	n_scaffolds	scaf_bp	assembly size (Mbp)	scaf_N50	scaf_L50	scaf_N90	scaf_L90	scaf_max	scaf_n_gt50K	scaf_pct_gt50K	sample type	BioSample accession ID	SRA accession	Assembly BioSample accession
M1	196387524	146993	319858906	320	32538	2269	116872	1130	215145	54	1.251	microbial mat	SAMN30800268	SRR21545389	SAMN31801939
M2	172058947	507318	1177521156	1178	103967	2532	397672	1152	611679	301	2.118	microbial mat	SAMN30800269	SRR21545388	SAMN31801940
M3	180658544	98661	225347011	225	19477	2447	77481	1136	169292	60	1.696	microbial mat	SAMN30800270	SRR21545387	SAMN31801941
M4	181509752	483315	1052737837	1053	107006	2263	384264	1133	426929	229	1.721	microbial mat	SAMN30800271	SRR21545386	SAMN31801942
M5	157528376	82730	174380157	174	18154	2127	66204	1111	257296	54	2.511	microbial mat	SAMN30800272	SRR21545385	SAMN31801943
M6	139744760	116223	241560711	242	26849	2089	93383	1116	190486	57	1.813	microbial mat	SAMN30800273	SRR21545384	SAMN31801944
M7	258009044	442510	971003290	971	102698	2334	351781	1147	198221	117	0.904	microbial mat	SAMN30800274	SRR21545383	SAMN31801945
M8	146213457	230072	472088250	472	55769	2075	185378	1118	246859	61	0.919	microbial mat	SAMN30800275	SRR21545382	SAMN31801946
M9	193482499	437832	953023813	953	98670	2269	348432	1136	269986	219	1.643	microbial mat	SAMN30800277	SRR21545381	SAMN31801947
M10	191457998	275550	565466914	565	67128	2083	222271	1119	496182	76	1.025	microbial mat	SAMN30800276	SRR21545380	SAMN31801948
MOW	119696021	140955	429449033	429	16957	4384	102115	1225	568028	485	9.633	mat overlying water	SAMN30800287	SRR21607488	SAMN31801949
PW1	225650256	192907	584095284	584	21280	4338	139758	1214	1070433	784	13.127	plume water	SAMN30800278	SRR21607487	SAMN31801950
PW2	237982360	211113	632597951	633	22953	4320	153234	1204	839202	844	13.502	plume water	SAMN30800279	SRR21607486	SAMN31801951
PW3	251669076	260978	770165195	770	31683	3974	190901	1214	844775	994	12.214	plume water	SAMN30800280	SRR21607485	SAMN31801952
PW4	245513430	189206	559567783	560	21967	4111	138149	1203	466498	776	12.519	plume water	SAMN30800281	SRR21607484	SAMN31801953
PW5	207666778	195904	584546083	585	23993	4083	142766	1220	635104	756	12.013	plume water	SAMN30800282	SRR21607483	SAMN31801954
PW6	241026804	251736	704457753	704	30918	3554	186967	1186	562710	923	11.711	plume water	SAMN30800283	SRR21607482	SAMN31801955
PW7	158128603	169030	499847980	500	19954	4072	123359	1207	491223	630	11.797	plume water	SAMN30800284	SRR21607481	SAMN31801956
PW8	144538799	226445	646474291	646	29394	3709	167347	1203	488934	765	10.328	plume water	SAMN30800285	SRR21607480	SAMN31801957
PW10	181824580	226708	642592671	643	27288	3774	167431	1184	460801	869	12.237	plume water	SAMN30800286	SRR21607479	SAMN31801958

## Sheet: TableS2
rep_mMAG	genome	score	Max coverage	completeness	contamination	strain_heterogeneity	size	N50	Domain	Phylum	Class	Order	Family	Genus	Species	BioSample Accession ID
Campylobacteria_142_1	GMC1.concoct.100.fa	99.4443	140.269	99.19	0.41	0	1278886	35722	Bacteria	Campylobacterota	Campylobacteria	Campylobacterales	Arcobacteraceae	B24-G6		SAMN30800641
Krumholzibacteria_70_1	GMC1.concoct.124.fa	74.7045	14.663	91.21	3.95	33.33	4476393	6499	Bacteria	Krumholzibacteriota	Krumholzibacteria	LZORAL124-64-63	LZORAL124-64-63	LZORAL124-64-63		SAMN30800770
Bacteroidia_119_0	GMC1.concoct.127_sub.fa	40.569	5.87104	76.06	7.31	4.76	3709884	2302	Bacteria	Bacteroidota	Bacteroidia	Bacteroidales				SAMN30800595
Alphaproteobacteria_125_1	GMC1.concoct.130_sub.fa	75.279	7.14209	79.94	1.1	0	1055262	4150	Bacteria	Proteobacteria	Alphaproteobacteria	Rs-D84	NBLK01	NBLK01		SAMN30800560
Desulfofervidia_270_1	GMC1.concoct.138_sub.fa	65.299	226.561	83.96	4.37	33.33	1633106	2708	Bacteria	Desulfobacterota	Desulfofervidia	Desulfofervidales	Desulfofervidaceae	Desulfofervidus	Desulfofervidus auxilii	SAMN30800709
Desulfobacteria_59_1	GMC1.concoct.140_sub.fa	92.2759	8.85706	90.55	0.04	0	2082782	6308	Bacteria	Desulfobacterota	Desulfobacteria	Desulfobacterales	YD0425bin51			SAMN30800694
Desulfobacteria_219_1	GMC1.concoct.147_sub.fa	77.7946	9.74253	86.43	2.18	18.18	4576164	5324	Bacteria	Desulfobacterota	Desulfobacteria	Desulfobacterales	Desulfobacteraceae	Desulfamplus		SAMN30800678
Desulfuromonadia_163_1	GMC1.concoct.155.fa	44.429	6.68445	84.58	8.58	22.73	2386483	3448	Bacteria	Desulfobacterota_F	Desulfuromonadia	Desulfuromonadales	Geopsychrobacteraceae	Desulfuromusa		SAMN30800712
Cloacimonadia_49_2	GMC1.concoct.46_sub.fa	53.3286	12.5529	70.65	3.91	40	1892941	1859	Bacteria	Cloacimonadota	Cloacimonadia	Cloacimonadales	TCS61			SAMN30800528
Alphaproteobacteria_114_0	GMC1.concoct.5.fa	21.6909	6.0399	70.85	9.97	0	1117507	2098	Bacteria	Proteobacteria	Alphaproteobacteria					SAMN30800510
Desulfobacteria_60_0	GMC1.maxbin2.060_sub.fa	60.5548	7.4345	85.77	5.73	46.15	2207431	3318	Bacteria	Desulfobacterota	Desulfobacteria	Desulfobacterales	YD0425bin51			SAMN30800695
Aminicenantia_109_1	GMC1.maxbin2.065.fa	59.2126	16.6753	86.53	5.84	0	3705463	5286	Bacteria	Acidobacteriota	Aminicenantia	UBA2199	UBA2199			SAMN30800565
Bacteroidia_78_1	GMC1.metabat2.28.fa	95.4239	96.4199	96.24	0.67	50	3024927	22555	Bacteria	Bacteroidota	Bacteroidia	Bacteroidales	F082	UBA4459	UBA4459 sp003648625	SAMN30800621
Clostridia_223_1	GMC1.metabat2.37_sub.fa	91.8756	20.2027	92.39	0.67	100	2922365	19169	Bacteria	Firmicutes_A	Clostridia	Lachnospirales	Vallitaleaceae	UBA1351		SAMN30800660
Gammaproteobacteria_36_0	GMC10_bin_10.fa	82.9816	11.1549	96.26	3.01	16.67	2629784	30170	Bacteria	Proteobacteria	Gammaproteobacteria	Xanthomonadales	SZUA-36	W260		SAMN30800747
Desulfobulbia_200_0	GMC10_bin_19_sub.fa	57.361	17.168	73.1	4.17	100	1937642	6637	Bacteria	Desulfobacterota	Desulfobulbia	Desulfobulbales	Desulfocapsaceae	Desulfocapsa		SAMN30800532
Cyanobacteriia_40_1	GMC10_bin_27.fa	85.6638	18.9439	87.55	0.95	75	1668991	18473	Bacteria	Cyanobacteria	Cyanobacteriia	PCC-6307	Cyanobiaceae	RCC307	RCC307 sp012270465	SAMN30800661
JACMRA01_151_0	GMC10_bin_59.fa	72.3167	12.8884	72.96	0.34	0	910761	11307	Bacteria	Patescibacteria	JACMRA01	JACMRA01	JACMRA01			SAMN30800543
Acidimicrobiia_34_1	GMC10_bin_6.fa	86.7441	9.79148	95.11	2.21	25	3342597	16187	Bacteria	Actinobacteriota	Acidimicrobiia	Acidimicrobiales	Microtrichaceae			SAMN30800558
Desulfobulbia_201_0	GMC10_bin_7.fa	89.8028	25.1834	95.55	1.46	25	3104868	20680	Bacteria	Desulfobacterota	Desulfobulbia	Desulfobulbales	Desulfocapsaceae	Desulfocapsa		SAMN30800698
Bacteroidia_65_0	GMC10_bin_8_sub.fa	56.1319	11.2655	75.32	4.12	10	2925525	8704	Bacteria	Bacteroidota	Bacteroidia	Bacteroidales	UBA1556			SAMN30800616
DQWO01_161_1	GMC10.concoct.104_sub.fa	91.0479	24.9271	93.38	0.86	0	3536181	7796	Bacteria	DQWO01	DQWO01	DQWO01	JAADEO01	JAADEO01		SAMN30800723
Bacteroidia_86_0	GMC10.concoct.13_sub.fa	71.3723	48.1087	78.64	1.7	20	3176755	5303	Bacteria	Bacteroidota	Bacteroidia	Bacteroidales	VadinHA17			SAMN30800628
Bacteroidia_90_0	GMC10.concoct.144.fa	58.0789	5.64917	74.05	3.42	11.11	2787939	2741	Bacteria	Bacteroidota	Bacteroidia	Bacteroidales	UBA12481			SAMN30800522
Kiritimatiellae_4_0	GMC10.concoct.147.fa	67.2161	10.1981	87.08	4.43	30	3194711	7149	Bacteria	Verrucomicrobiota	Kiritimatiellae	Kiritimatiellales	Pontiellaceae	Pontiella		SAMN30800763
Bacteroidia_96_0	GMC10.concoct.177_sub.fa	56.3105	9.22477	71.21	3.44	45.45	2582426	2594	Bacteria	Bacteroidota	Bacteroidia	Bacteroidales	JAADGE01	JAADGE01		SAMN30800523
Bacteroidia_88_0	GMC10.concoct.182.fa	60.298	8.95551	81.7	4.52	9.09	4776563	3268	Bacteria	Bacteroidota	Bacteroidia	Bacteroidales	NBLH01	NBLH01		SAMN30800629
Desulfobacteria_231_1	GMC10.concoct.183_sub.fa	83.1777	17.6517	88.85	1.61	33.33	4558257	4328	Bacteria	Desulfobacterota	Desulfobacteria	Desulfatiglandales	Desulfatiglandaceae	4484-190-2		SAMN30800687
Kiritimatiellae_251_1	GMC10.concoct.185_sub.fa	71.7209	7.74436	77.84	1.57	0	2440090	2603	Bacteria	Verrucomicrobiota	Kiritimatiellae	UBA8416	PXDI01			SAMN30800761
Desulfobulbia_62_0	GMC10.concoct.196_sub.fa	70.5083	8.87184	77.93	1.79	33.33	2611045	6358	Bacteria	Desulfobacterota	Desulfobulbia	Desulfobulbales	Desulfocapsaceae	Desulfocapsa		SAMN30800707
Bacteroidia_94_0	GMC10.concoct.220_sub.fa	74.9844	16.4928	82.53	1.95	66.67	3752119	5607	Bacteria	Bacteroidota	Bacteroidia	Bacteroidales	JAADGE01	JAADGE01		SAMN30800634
Campylobacteria_155_0	GMC10.concoct.254_sub.fa	67.3138	17.0603	83.71	3.53	5.88	2426221	10778	Bacteria	Campylobacterota	Campylobacteria	Campylobacterales	QNZT01			SAMN30800652
Alphaproteobacteria_282_0	GMC10.concoct.255_sub.fa	82.7316	6.86482	81.83	0	0	1384406	5537	Bacteria	Proteobacteria	Alphaproteobacteria					SAMN30800562
Desulfobacteria_215_0	GMC10.concoct.280.fa	63.3894	14.9756	86.2	5.48	70	3289412	2798	Bacteria	Desulfobacterota	Desulfobacteria	Desulfobacterales	Desulfobacteraceae	Desulfobacula		SAMN30800674
Bacteroidia_120_0	GMC10.concoct.299_sub.fa	53.3198	7.19972	87.34	7.73	50	2494634	2949	Bacteria	Bacteroidota	Bacteroidia	Flavobacteriales	Flavobacteriaceae	GCA-002733185		SAMN30800596
Bacteroidia_67_0	GMC10.concoct.47.fa	66.7278	7.64227	87.11	4.57	35.71	2782560	4089	Bacteria	Bacteroidota	Bacteroidia	Bacteroidales	UBA12170	UBA12170		SAMN30800617
Alphaproteobacteria_9_0	GMC10.concoct.67.fa	61.1069	6.066	74.18	3.02	43.75	2312678	2245	Bacteria	Proteobacteria	Alphaproteobacteria	Sphingomonadales	Sphingomonadaceae	Erythrobacter	Erythrobacter sp013214365	SAMN30800511
Gammaproteobacteria_115_0	GMC10.concoct.90_sub.fa	51.5699	14.2327	74.89	5.52	61.29	2276016	5413	Bacteria	Proteobacteria	Gammaproteobacteria	GCF-002020875	GRL18	GRL18		SAMN30800538
DQWO01_162_2	GMC10.maxbin2.018_sub.fa	62.1338	158.941	75.19	3.11	54.55	1751152	3425	Bacteria	DQWO01	DQWO01	DQWO01	JAADEO01	JAADEO01		SAMN30800725
Bacteroidia_87_0	GMC10.maxbin2.046_sub.fa	39.2585	46.6397	74.3	7.51	22.22	3011185	4165	Bacteria	Bacteroidota	Bacteroidia	Bacteroidales	VadinHA17			SAMN30800521
Desulfobulbia_208_0	GMC10.maxbin2.049_sub.fa	79.9829	45.56	89.63	2.25	27.27	3061497	8292	Bacteria	Desulfobacterota	Desulfobulbia	Desulfobulbales	Desulfocapsaceae	Desulfocapsa		SAMN30800703
Bacteroidia_100_0	GMC10.maxbin2.064_sub.fa	43.5413	24.3933	78.9	7.47	15.79	3868987	3660	Bacteria	Bacteroidota	Bacteroidia	Bacteroidales	B18-G4	B18-G4		SAMN30800588
Bacteroidia_92_1	GMC10.metabat2.103.fa	68.5318	14.8685	81.98	3.35	40	4767235	7495	Bacteria	Bacteroidota	Bacteroidia	Bacteroidales	GCA-2748055	GCA-2748055		SAMN30800632
Bacteroidia_117_0	GMC10.metabat2.153.fa	66.321	27.1437	77.5	2.6	22.22	2466448	26704	Bacteria	Bacteroidota	Bacteroidia	Flavobacteriales	Flavobacteriaceae			SAMN30800593
Desulfobulbia_205_1	GMC10.metabat2.188.fa	90.1172	75.4125	91.15	0.6	0	2593964	7748	Bacteria	Desulfobacterota	Desulfobulbia	Desulfobulbales	Desulfocapsaceae	Desulfocapsa		SAMN30800701
Fermentibacteria_53_0	GMC10.metabat2.20.fa	58.4976	8.13149	74.01	3.3	0	2526827	8225	Bacteria	Fermentibacterota	Fermentibacteria	Fermentibacterales	Fermentibacteraceae	Sabulitectum		SAMN30800537
Desulfobulbia_202_0	GMC10.metabat2.28.fa	65.6044	43.3404	81.32	3.57	33.33	3503759	6745	Bacteria	Desulfobacterota	Desulfobulbia	Desulfobulbales	Desulfocapsaceae	UBA2775		SAMN30800699
Bacteroidia_46_0	GMC10.metabat2.3.fa	52.5375	12.8513	81.51	6.48	38.46	3239542	6465	Bacteria	Bacteroidota	Bacteroidia	Bacteroidales	F082	JAADID01		SAMN30800613
Desulfuromonadia_168_0	GMC10.metabat2.77.fa	89.8467	12.2952	89.57	0.16	0	2224029	12401	Bacteria	Desulfobacterota_F	Desulfuromonadia	Desulfuromonadales	Geopsychrobacteraceae	Desulfuromusa		SAMN30800717
Bacteroidia_85_1	GMC10.metabat2.87.fa	69.0058	57.1289	77.56	2.19	20	3047415	7404	Bacteria	Bacteroidota	Bacteroidia	Bacteroidales	JAADJA01	JAADJA01		SAMN30800626
Bacteroidia_123_0	GMC10.metabat2.88.fa	89.6365	11.7498	92.9	0.86	0	4259525	10304	Bacteria	Bacteroidota	Bacteroidia	Bacteroidales	JAADGE01			SAMN30800599
Gracilibacteria_27_0	GMC10.metabat2.93_sub.fa	54.5027	9.54021	73.73	4.17	16.67	1925978	6238	Bacteria	Patescibacteria	Gracilibacteria	UM-FILTER-43-11	UM-FILTER-43-11			SAMN30800541
Desulfobacteria_193_1	GMC2_bin_2_sub.fa	88.9441	506.054	93.37	1.29	0	7717663	10008	Bacteria	Desulfobacterota	Desulfobacteria	Desulfobacterales				SAMN30800669
Syntropharchaeia_247_1	GMC2.concoct.12.fa	83.5581	21.0712	81.73	0	0	1317026	4338	Archaea	Halobacteriota	Syntropharchaeia	ANME-1				SAMN30800791
Syntropharchaeia_246_1	GMC2.concoct.5.fa	83.3313	23.896	84.64	0.65	0	1578219	7192	Archaea	Halobacteriota	Syntropharchaeia	ANME-1				SAMN30800790
Gammaproteobacteria_17_2	GMC2.concoct.78.fa	69.1298	67.4895	82.01	2.81	11.76	5277184	4157	Bacteria	Proteobacteria	Gammaproteobacteria	Beggiatoales	Beggiatoaceae	UBA10656		SAMN30800743
Syntropharchaeia_271_2	GMC2.concoct.8_sub.fa	71.3727	252.494	81.44	2.44	57.14	1509739	2612	Archaea	Halobacteriota	Syntropharchaeia	ANME-1	ANME-1	G60ANME1	G60ANME1 sp003194435	SAMN30800794
Desulfobulbia_199_1	GMC2.maxbin2.020.fa	50.556	68.6855	71.39	4.96	66.67	3249066	1813	Bacteria	Desulfobacterota	Desulfobulbia	Desulfobulbales	Desulfocapsaceae	UBA2775		SAMN30800531
Acidimicrobiia_30_1	GMC2.metabat2.12.fa	72.1838	414.653	86.25	3.51	42.86	2315171	8225	Bacteria	Actinobacteriota	Acidimicrobiia	UBA5794	UBA5794			SAMN30800557
Bacteroidia_134_1	GMC2.metabat2.30.fa	93.3572	49.6083	92.43	0.26	0	3343782	25030	Bacteria	Bacteroidota	Bacteroidia	Bacteroidales	JAADGE01			SAMN30800606
Campylobacteria_144_2	GMC3_bin_14.fa	98.6558	17.0421	97.36	0	0	1522111	34015	Bacteria	Campylobacterota	Campylobacteria	Campylobacterales	Arcobacteraceae	B24-G6		SAMN30800644
Thermococci_191_1	GMC3_bin_15.fa	59.5964	36.494	85.15	5.52	0	1455780	11042	Archaea	Methanobacteriota	Thermococci	Methanofastidiosales	B48-G16	B48-G16	B48-G16 sp003660605	SAMN30800800
Syntropharchaeia_247_2	GMC3.concoct.10_sub.fa	58.409	8.41397	73.25	3.59	66.67	1117923	2350	Archaea	Halobacteriota	Syntropharchaeia	ANME-1				SAMN30800549
Kiritimatiellae_22_2	GMC3.concoct.132_sub.fa	61.6717	41.639	75.98	3.3	42.86	1764112	3123	Bacteria	Verrucomicrobiota	Kiritimatiellae	Kiritimatiellales	Pontiellaceae	UBA5540		SAMN30800757
Desulfobacteria_275_0	GMC3.concoct.135_sub.fa	86.6191	14.6138	92.11	1.29	0	3271830	7216	Bacteria	Desulfobacterota	Desulfobacteria	Desulfatiglandales	B25-G16	B33-G16	B33-G16 sp003646875	SAMN30800691
DQWO01_175_1	GMC3.concoct.147.fa	88.3328	137.35	95.48	1.94	33.33	3156336	5808	Bacteria	DQWO01	DQWO01	DQWO01	DQWO01	DQWO01	DQWO01 sp011042595	SAMN30800726
Methanosarcinia_234_1	GMC3.concoct.16.fa	85.7833	32.83	96.22	2.61	25	2197681	7527	Archaea	Halobacteriota	Methanosarcinia	Methanosarcinales	ANME-2c	UBA203	UBA203 sp003601535	SAMN30800773
Bathyarchaeia_105_0	GMC3.concoct.168.fa	69.5368	6.72134	89.89	4.69	50	927089	2777	Archaea	Thermoproteota	Bathyarchaeia	B26-1	UBA233	PIYA01	PIYA01 sp003601785	SAMN30800637
UBA4055_112_0	GMC3.concoct.179_sub.fa	75.049	7.34832	82.68	1.78	25	3232156	3873	Bacteria	Delongbacteria	UBA4055	UBA4055	UBA4055			SAMN30800806
Bacteroidia_82_1	GMC3.concoct.42.fa	92.6969	150.18	90.57	0	0	3373377	16073	Bacteria	Bacteroidota	Bacteroidia	Bacteroidales	F082	B6-G9	B6-G9 sp003650365	SAMN30800624
Krumholzibacteria_69_1	GMC3.concoct.43.fa	87.4266	21.6882	94.34	1.75	0	3534101	4188	Bacteria	Krumholzibacteriota	Krumholzibacteria	LZORAL124-64-63	LZORAL124-64-63	LZORAL124-64-63		SAMN30800769
Bacteroidia_173_0	GMC3.concoct.60_sub.fa	93.1263	8.83884	94.35	0.47	33.33	3518056	7573	Bacteria	Bacteroidota	Bacteroidia	Bacteroidales	JAADGE01			SAMN30800610
Gammaproteobacteria_19_1	GMC3.maxbin2.013.fa	73.6621	1223.44	91.74	4.14	14.81	9226355	9242	Bacteria	Proteobacteria	Gammaproteobacteria	Beggiatoales	Beggiatoaceae	UBA10656	UBA10656 sp002085445	SAMN30800745
Lentisphaeria_131_1	GMC3.maxbin2.058_sub.fa	52.5916	23.5154	89.53	7.66	7.14	2991907	3709	Bacteria	Verrucomicrobiota	Lentisphaeria	Victivallales				SAMN30800772
Cloacimonadia_83_0	GMC3.metabat2.36.fa	76.2416	14.7088	94.51	3.85	0	3284385	8003	Bacteria	Cloacimonadota	Cloacimonadia	Cloacimonadales				SAMN30800659
Kiritimatiellae_25_0	GMC3.metabat2.52.fa	76.535	55.6514	86.66	2.23	0	2737999	9774	Bacteria	Verrucomicrobiota	Kiritimatiellae	Kiritimatiellales	Pontiellaceae	UBA5540		SAMN30800760
Bacteroidia_130_1	GMC3.metabat2.59.fa	94.9463	36.841	92.83	0	0	3190943	14970	Bacteria	Bacteroidota	Bacteroidia	Bacteroidales	4572-128	4572-128	4572-128 sp002084355	SAMN30800602
Lentisphaeria_129_1	GMC3.metabat2.72.fa	87.6918	21.9728	89.16	0.68	0	2760016	6512	Bacteria	Verrucomicrobiota	Lentisphaeria	Victivallales				SAMN30800771
Bacteroidia_104_0	GMC3.metabat2.81.fa	84.4317	13.7863	91.35	1.71	40	4058647	6846	Bacteria	Bacteroidota	Bacteroidia	Bacteroidales				SAMN30800591
Desulfuromonadia_165_1	GMC3.metabat2.84.fa	81.0013	109.674	79.07	0	0	1779390	6596	Bacteria	Desulfobacterota_F	Desulfuromonadia	Desulfuromonadales	Geopsychrobacteraceae	Desulfuromusa		SAMN30800714
Anaerolineae_33_0	GMC4_bin_13_sub.fa	36.3884	35.2114	78.58	9.27	33.33	2750273	11950	Bacteria	Chloroflexota	Anaerolineae	Anaerolineales	E44-bin32			SAMN30800579
Bacteroidia_73_0	GMC4_bin_2.fa	85.5695	13.2213	92.47	1.61	0	3642925	17336	Bacteria	Bacteroidota	Bacteroidia	Bacteroidales	4484-276	4484-276		SAMN30800618
DQWO01_279_0	GMC4_bin_23.fa	89.0344	19.5619	87.83	0	0	2396302	22324	Bacteria	DQWO01	DQWO01					SAMN30800728
Kiritimatiellae_280_0	GMC4_bin_25.fa	74.8053	12.6613	77.2	0.73	0	2200900	28218	Bacteria	Verrucomicrobiota	Kiritimatiellae	B70-G9				SAMN30800762
Bathyarchaeia_3_0	GMC4_bin_42_sub.fa	73.6067	13.2021	86.45	2.8	0	1442108	17922	Archaea	Thermoproteota	Bathyarchaeia	B26-1	WUQV01			SAMN30800639
Paceibacteria_44_0	GMC4_bin_51.fa	63.4639	29.7594	72.28	1.98	0	1196635	12815	Bacteria	Patescibacteria	Paceibacteria	Moranbacterales	GCA-2747515	GCA-2747515		SAMN30800547
Anaerolineae_183_0	GMC4.concoct.100_sub.fa	74.9171	12.1749	79.39	1.06	0	3221922	3929	Bacteria	Chloroflexota	Anaerolineae	JAAYZQ01	JAAYZQ01			SAMN30800570
Cloacimonadia_170_0	GMC4.concoct.121_sub.fa	74.3912	9.18115	74	0.1	0	2104741	5277	Bacteria	Cloacimonadota	Cloacimonadia	JGIOTU-2	B8-G9	B8-G9		SAMN30800527
Phycisphaerae_20_1	GMC4.concoct.128.fa	81.5149	36.6948	90.89	2.27	0	2337925	8020	Bacteria	Planctomycetota	Phycisphaerae	SM23-33	SM23-33	B1-G9	B1-G9 sp003644335	SAMN30800780
Desulfofervidia_278_1	GMC4.concoct.131.fa	77.8648	9.81985	94.34	3.94	33.33	1591286	6198	Bacteria	Desulfobacterota	Desulfofervidia	Desulfofervidales	DG-60	DG-60		SAMN30800711
Altarchaeia_261_0	GMC4.concoct.133_sub.fa	72.8698	9.42468	76.56	0.93	0	1444444	7237	Archaea	Altarchaeota	Altarchaeia	IMC4	QMZM01	EX4484-2		SAMN30800564
Methanosarcinia_235_1	GMC4.concoct.16_sub.fa	84.5478	17.2187	88.15	1.13	0	1639910	11218	Archaea	Halobacteriota	Methanosarcinia	Methanosarcinales	EX4572-44	EX4572-44	EX4572-44 sp002254825	SAMN30800774
Desulfobacteria_232_0	GMC4.concoct.166_sub.fa	46.9201	11.2243	90.22	8.92	3.85	6014126	7136	Bacteria	Desulfobacterota	Desulfobacteria	Desulfobacterales	UBA11574	S5133MH16		SAMN30800688
Kiritimatiellae_22_1	GMC4.concoct.174_sub.fa	68.0109	68.8218	70.36	1.01	100	1622240	2273	Bacteria	Verrucomicrobiota	Kiritimatiellae	Kiritimatiellales	Pontiellaceae	UBA5540		SAMN30800544
EX4484-6_198_0	GMC4.concoct.175.fa	66.7493	8.08803	90.52	5.07	12.5	2592143	6777	Archaea	Thermoplasmatota	EX4484-6	EX4484-6	EX4484-6	EX4484-6	EX4484-6 sp002254385	SAMN30800732
Desulfobulbia_210_0	GMC4.concoct.184.fa	68.1893	8.43737	88.11	4.33	21.43	3618009	3489	Bacteria	Desulfobacterota	Desulfobulbia	Desulfobulbales	Desulfobulbaceae			SAMN30800704
Spirochaetia_113_0	GMC4.concoct.19.fa	83.1654	8.916	90.15	1.87	75	2866367	7343	Bacteria	Spirochaetota	Spirochaetia	B11-G9	B11-G9	B11-G9	B11-G9 sp003641695	SAMN30800787
B64-G9_71_0	GMC4.concoct.191.fa	51.9496	7.49397	82.45	6.61	25	6019512	5423	Bacteria	Myxococcota	B64-G9	B64-G9	B64-G9			SAMN30800583
Bacteroidia_89_0	GMC4.concoct.210_sub.fa	80.0882	9.29681	86.56	1.58	33.33	5103488	5535	Bacteria	Bacteroidota	Bacteroidia	Bacteroidales	NBLH01	NBLH01		SAMN30800630
Kapabacteria_76_0	GMC4.concoct.245.fa	60.3021	5.96721	79.2	4.24	36.36	2132648	2890	Bacteria	Bacteroidota	Kapabacteria	Kapabacteriales	UBA2268	CAIOZA01		SAMN30800755
WOR-3_256_0	GMC4.concoct.256_sub.fa	92.6753	10.5089	94.51	0.65	50	2516081	13203	Bacteria	WOR-3	WOR-3	SM23-42	SM23-42	4484-100	4484-100 sp002049785	SAMN30800811
Dehalococcoidia_283_0	GMC4.concoct.264.fa	75.9826	6.9005	79.1	0.99	100	1447895	4218	Bacteria	Chloroflexota	Dehalococcoidia	SZUA-161	E44-bin15			SAMN30800662
MSB-5A5_267_0	GMC4.concoct.267_sub.fa	55.3257	10.675	94.44	8.73	40	2774607	10652	Bacteria	Zixibacteria	MSB-5A5	MSB-5A5	SM1-73	SM23-73-3		SAMN30800778
UBA8477_239_0	GMC4.concoct.270_sub.fa	51.8112	6.72541	77.07	5.31	9.09	2473424	3606	Bacteria	Marinisomatota	UBA8477	UBA8477	UBA8477	JABMPR01		SAMN30800809
Anaerolineae_237_0	GMC4.concoct.271.fa	72.6689	30.6812	80.91	1.82	0	2615359	4547	Bacteria	Chloroflexota	Anaerolineae	Anaerolineales	EnvOPS12	NIOZ-UU36		SAMN30800575
Bathyarchaeia_2_1	GMC4.concoct.273.fa	85.9113	44.8739	93.39	1.87	0	1815700	5152	Archaea	Thermoproteota	Bathyarchaeia	B26-1	UBA233	JdFR-07	JdFR-07 sp003601605	SAMN30800638
Anaerolineae_209_1	GMC4.concoct.276_sub.fa	77.7236	40.4732	80.42	0.91	0	3874463	4753	Bacteria	Chloroflexota	Anaerolineae	Promineofilales	Promineofilaceae	GCA-2746795		SAMN30800574
UBA6098_13_0	GMC4.concoct.281.fa	87.53	9.06817	92.14	1.1	0	1859453	5248	Bacteria	UBP14	UBA6098	UBA6098	B30-G16			SAMN30800807
Bacteroidia_80_1	GMC4.concoct.290_sub.fa	84.9814	99.5331	88.66	1.27	50	3244618	11405	Bacteria	Bacteroidota	Bacteroidia	Bacteroidales	F082	BM524		SAMN30800623
UBA3054_241_1	GMC4.concoct.297.fa	61.7985	12.5991	84.04	5.32	46.15	4494835	5798	Bacteria	UBA3054	UBA3054	UBA3054	B51-G9	B51-G9		SAMN30800805
E2_138_0	GMC4.concoct.301.fa	75.5582	6.94129	85.25	2.24	33.33	1224535	2906	Archaea	Thermoplasmatota	E2	UBA202	DSCA01			SAMN30800730
Syntropharchaeia_273_0	GMC4.concoct.31_sub.fa	73.5098	183.005	85.1	2.61	25	1375928	3586	Archaea	Halobacteriota	Syntropharchaeia	ANME-1	ANME-1	QEXZ01	QEXZ01 sp003661125	SAMN30800796
Bacteroidia_85_2	GMC4.concoct.313.fa	70.4707	10.9366	88.8	4.48	70	4119212	6448	Bacteria	Bacteroidota	Bacteroidia	Bacteroidales	JAADJA01	JAADJA01		SAMN30800627
Desulfobacteria_276_0	GMC4.concoct.323_sub.fa	64.2591	6.95172	80.37	3.39	0	2534291	4152	Bacteria	Desulfobacterota	Desulfobacteria	Desulfatiglandales	B25-G16	B25-G16	B25-G16 sp003646935	SAMN30800692
Altarchaeia_106_0	GMC4.concoct.337_sub.fa	41.7756	12.0951	79	8.04	26.32	1395856	4559	Archaea	Altarchaeota	Altarchaeia	IMC4	QMZM01	QMZG01	QMZG01 sp003663045	SAMN30800563
Bacteroidia_84_1	GMC4.concoct.52.fa	81.0302	22.1229	83.7	1.09	66.67	4041963	11516	Bacteria	Bacteroidota	Bacteroidia	Bacteroidales	Marinilabiliaceae	JAADEM01		SAMN30800625
Campylobacteria_148_0	GMC4.concoct.53_sub.fa	77.2403	17.6127	91.57	3.11	8.33	2924236	7287	Bacteria	Campylobacterota	Campylobacteria	Campylobacterales	Sulfurovaceae	SZUA-451		SAMN30800648
Desulfuromonadia_166_1	GMC4.concoct.56_sub.fa	91.5499	32.3383	97.9	1.94	60	3539876	21069	Bacteria	Desulfobacterota_F	Desulfuromonadia	Desulfuromonadales	Geopsychrobacteraceae	Desulfuromusa		SAMN30800715
Desulfobulbia_211_0	GMC4.concoct.66_sub.fa	75.0119	7.95443	85.55	2.4	28.57	3558460	3108	Bacteria	Desulfobacterota	Desulfobulbia	Desulfobulbales	Desulfobulbaceae			SAMN30800705
Aminicenantia_254_0	GMC4.concoct.88.fa	59.3037	5.76139	71.62	2.61	0	2217313	2555	Bacteria	Acidobacteriota	Aminicenantia	Aminicenantales	Aminicenantaceae	Aminicenans		SAMN30800512
Anaerolineae_185_0	GMC4.maxbin2.076_sub.fa	56.7694	8.7778	83.03	5.84	37.5	2209353	2747	Bacteria	Chloroflexota	Anaerolineae	E26-bin7	JACIWR01			SAMN30800571
Desulfobacteria_172_1	GMC4.maxbin2.077_sub.fa	88.2145	26.1948	95.97	1.94	0	3386056	6928	Bacteria	Desulfobacterota	Desulfobacteria	Desulfobacterales	SURF-3			SAMN30800664
Anaerolineae_238_0	GMC4.maxbin2.127_sub.fa	80.0313	22.9273	82.73	0.91	100	2377916	6646	Bacteria	Chloroflexota	Anaerolineae	Anaerolineales	EnvOPS12	NIOZ-UU36		SAMN30800576
Anaerolineae_186_0	GMC4.maxbin2.129_sub.fa	56.4192	43.086	91.82	7.27	0	3750554	6893	Bacteria	Chloroflexota	Anaerolineae	B4-G1	B4-G1	B30-G15	B30-G15 sp003648085	SAMN30800572
Bacteroidia_79_0	GMC4.maxbin2.135_sub.fa	72.4893	20.5574	90.95	4.03	12.5	3679061	20466	Bacteria	Bacteroidota	Bacteroidia	Bacteroidales	F082	JAADID01		SAMN30800622
Dissulfuribacteria_158_0	GMC4.maxbin2.183_sub.fa	52.5385	14.8497	90.28	8.43	42.31	3874813	4203	Bacteria	Desulfobacterota	Dissulfuribacteria	Dissulfuribacterales				SAMN30800720
Anaerolineae_181_0	GMC4.maxbin2.189_sub.fa	57.3621	39.9501	74.73	4.09	57.14	3464471	2693	Bacteria	Chloroflexota	Anaerolineae	E26-bin7	JACIWR01	JACIWR01		SAMN30800513
Syntropharchaeia_272_1	GMC4.maxbin2.192_sub.fa	44.68	73.4716	77.78	6.97	0	3528060	2971	Archaea	Halobacteriota	Syntropharchaeia	ANME-1	ANME-1	QEXZ01		SAMN30800795
E2_259_0	GMC4.maxbin2.198_sub.fa	60.2696	21.1426	82.4	4.96	37.5	2295139	3624	Archaea	Thermoplasmatota	E2	UBA202	JdFR-43	B78-G9		SAMN30800731
Anaerolineae_196_0	GMC4.maxbin2.235_sub.fa	74.5933	29.1212	92.73	3.82	0	4579538	7354	Bacteria	Chloroflexota	Anaerolineae	E26-bin7	E26-bin7	E26-bin7		SAMN30800573
_10_0	GMC4.maxbin2.282.fa	88.5384	36.5609	97.74	2.2	0	3232221	344132	Bacteria							SAMN30800552
Desulfobacteria_159_0	GMC4.maxbin2.303_sub.fa	54.5482	9.33195	86	6.47	0	3098187	5451	Bacteria	Desulfobacterota	Desulfobacteria	C00003060	C00003060	B23-G16		SAMN30800663
Desulfobacteria_233_0	GMC4.metabat2.101.fa	87.9995	25.6724	93.2	1.29	0	2989264	27477	Bacteria	Desulfobacterota	Desulfobacteria	Desulfatiglandales	Desulfatiglandaceae			SAMN30800689
UBA2214_265_0	GMC4.metabat2.110.fa	92.1624	23.0192	98.9	1.6	0	3159356	29159	Bacteria	KSB1	UBA2214	JdFR-76	4484-219	4484-219	4484-219 sp002085035	SAMN30800802
Desulfobulbia_212_0	GMC4.metabat2.118_sub.fa	93.8009	30.9676	98.45	1.19	0	3067565	34820	Bacteria	Desulfobacterota	Desulfobulbia	Desulfobulbales	Desulfurivibrionaceae			SAMN30800706
Campylobacteria_97_1	GMC4.metabat2.119.fa	90.7908	25.1268	92.77	0.81	0	1719043	12849	Bacteria	Campylobacterota	Campylobacteria	Campylobacterales	Hydrogenimonadaceae	Hydrogenimonas		SAMN30800655
Campylobacteria_156_0	GMC4.metabat2.12.fa	81.4558	26.8809	95.06	2.95	0	2432563	17043	Bacteria	Campylobacterota	Campylobacteria	Campylobacterales	CACVAW01			SAMN30800653
Campylobacteria_150_0	GMC4.metabat2.138.fa	76.683	12.0611	89.02	2.88	36.36	2071258	9367	Bacteria	Campylobacterota	Campylobacteria	Campylobacterales	Sulfurimonadaceae	4484-230	4484-230 sp002085085	SAMN30800650
Fermentibacteria_56_0	GMC4.metabat2.139.fa	78.482	9.17104	88.03	2.26	33.33	2235153	8659	Bacteria	Fermentibacterota	Fermentibacteria	Fermentibacterales	Fermentibacteraceae	Sabulitectum	Sabulitectum sp003646025	SAMN30800737
Koll11_260_0	GMC4.metabat2.149.fa	86.3938	9.87898	85.29	0	0	1428703	14049	Bacteria	Omnitrophota	Koll11	GIF10				SAMN30800767
Krumholzibacteria_35_0	GMC4.metabat2.160.fa	85.0688	15.3975	96.7	2.61	0	2924504	59926	Bacteria	Krumholzibacteriota	Krumholzibacteria	LZORAL124-64-63				SAMN30800768
Anaerolineae_182_0	GMC4.metabat2.178_sub.fa	55.1651	9.3112	76.89	4.55	0	2834026	9777	Bacteria	Chloroflexota	Anaerolineae	B4-G1	DUEL01			SAMN30800569
Bacteroidia_50_0	GMC4.metabat2.18.fa	93.1991	20.3641	91.67	0	0	2618192	99589	Bacteria	Bacteroidota	Bacteroidia	Bacteroidales	VadinHA17			SAMN30800614
Hydrothermia_14_0	GMC4.metabat2.188.fa	80.4743	8.76789	83.88	1.1	100	1486769	8484	Bacteria	WOR-3	Hydrothermia	UBA1063	UBA1063	B29-G16	B29-G16 sp003644895	SAMN30800751
_284_0	GMC4.metabat2.193.fa	74.721	8.81212	86.6	2.88	50	785826	12646	Archaea	Altarchaeota						SAMN30800553
Koll11_174_0	GMC4.metabat2.198_sub.fa	44.8562	12.2814	78.54	6.94	0	1620657	9384	Bacteria	Omnitrophota	Koll11	GIF10				SAMN30800766
Cloacimonadia_49_1	GMC4.metabat2.199_sub.fa	87.2528	26.5211	85.38	0.06	100	2233204	15144	Bacteria	Cloacimonadota	Cloacimonadia	Cloacimonadales	TCS61			SAMN30800658
MSB-5A5_47_0	GMC4.metabat2.214.fa	80.6155	7.79922	79.65	0	0	2155340	7431	Bacteria	Zixibacteria	MSB-5A5	GN15	44604			SAMN30800779
Bacteroidia_101_2	GMC4.metabat2.217.fa	92.0284	13.3358	93.55	0.54	0	2993076	19809	Bacteria	Bacteroidota	Bacteroidia	Bacteroidales	UBA1556	4572-112		SAMN30800590
Cloacimonadia_48_1	GMC4.metabat2.219.fa	90.8763	20.3136	88.88	0	0	2243128	8842	Bacteria	Cloacimonadota	Cloacimonadia	Cloacimonadales	TCS61	B137-G9	B137-G9 sp003647825	SAMN30800657
Syntropharchaeia_274_0	GMC4.metabat2.234.fa	79.8139	8.94117	83.96	1.03	0	1321861	8869	Archaea	Halobacteriota	Syntropharchaeia	ANME-1	ANME-1	QENJ01		SAMN30800797
DG-26_A_266_0	GMC4.metabat2.244.fa	93.5635	29.7823	97.74	1.1	0	3033830	38641	Bacteria	TA06_A	DG-26_A					SAMN30800719
Aminicenantia_253_1	GMC4.metabat2.258.fa	70.0214	17.1011	91.23	4.7	0	2831880	34381	Bacteria	Acidobacteriota	Aminicenantia	Aminicenantales	Aminicenantaceae_A	JdFR-80	JdFR-80 sp011042725	SAMN30800568
Aenigmatarchaeia_A_1_1	GMC4.metabat2.263.fa	91.0106	13.5207	88.79	0	0	718593	24792	Archaea	Aenigmatarchaeota_A	Aenigmatarchaeia_A	GW2011-AR5				SAMN30800559
Heimdallarchaeia_178_0	GMC4.metabat2.265_sub.fa	52.2888	21.7713	89.11	7.94	20	3133670	33229	Archaea	Asgardarchaeota	Heimdallarchaeia	JABLTI01	JABLTI01	JABLTI01		SAMN30800750
MSB-5A5_255_1	GMC4.metabat2.266.fa	89.1256	14.8765	97.8	2.2	0	2527640	39930	Bacteria	Zixibacteria	MSB-5A5	UBA10806	4484-95	4484-95	4484-95 sp002085375	SAMN30800777
Spirochaetia_111_1	GMC4.metabat2.27.fa	97.5202	15.0598	95.39	0	0	3185167	16389	Bacteria	Spirochaetota	Spirochaetia	B11-G9	B11-G9			SAMN30800786
Campylobacteria_98_0	GMC4.metabat2.270.fa	83.7887	24.6058	96.32	2.85	18.18	1862444	21933	Bacteria	Campylobacterota	Campylobacteria	Campylobacterales	Hydrogenimonadaceae	Hydrogenimonas		SAMN30800656
Thermoanaerobaculia_249_1	GMC4.metabat2.271.fa	74.2712	20.0968	89.32	3.42	0	3834939	11997	Bacteria	Acidobacteriota	Thermoanaerobaculia	Thermoanaerobaculales	44602			SAMN30800798
Hydrothermia_250_0	GMC4.metabat2.272.fa	81.7406	9.75605	82.9	0.53	100	1574001	7264	Bacteria	WOR-3	Hydrothermia	UBA1063	DRBW01	DRBW01		SAMN30800752
Desulfobacteria_224_0	GMC4.metabat2.280_sub.fa	65.1247	13.1326	77.18	2.97	62.5	3452355	6559	Bacteria	Desulfobacterota	Desulfobacteria	Desulfobacterales	SG8-13			SAMN30800682
B26-G2_268_0	GMC4.metabat2.39.fa	91.4225	21.2116	95.6	1.1	0	1713027	38454	Bacteria	RBG-13-66-14	B26-G2	B26-G2	B26-G2	B26-G2	B26-G2 sp003647715	SAMN30800582
EX4484-6_7_0	GMC4.metabat2.49.fa	85.3133	25.7144	96	2.4	0	1923536	36872	Archaea	Thermoplasmatota	EX4484-6	EX4484-6	EX4484-36	EX4484-36	EX4484-36 sp002254765	SAMN30800733
Bacteroidia_95_0	GMC4.metabat2.5.fa	89.1328	11.9737	92.74	1.08	66.67	2962546	12176	Bacteria	Bacteroidota	Bacteroidia	Bacteroidales	JAADGE01	JAADGE01		SAMN30800635
GCA-002687715_184_0	GMC4.metabat2.66.fa	63.9532	8.42017	78.91	3.41	33.33	3558405	7135	Bacteria	Planctomycetota	GCA-002687715					SAMN30800748
Desulfobacteria_263_0	GMC4.metabat2.70_sub.fa	81.1365	12.5018	96.13	3.23	0	3202410	17906	Bacteria	Desulfobacterota	Desulfobacteria	Desulfatiglandales	HGW-15			SAMN30800690
DQWO01_162_1	GMC4.metabat2.86.fa	86.6942	111.191	89.68	1.29	100	2347265	20327	Bacteria	DQWO01	DQWO01	DQWO01	JAADEO01	JAADEO01		SAMN30800724
Desulfuromonadia_164_1	GMC4.metabat2.89.fa	73.7555	60.2956	74.62	0.65	50	1939217	12051	Bacteria	Desulfobacterota_F	Desulfuromonadia	Desulfuromonadales	Geopsychrobacteraceae	Desulfuromusa		SAMN30800535
4484-113_248_0	GMC4.metabat2.94.fa	70.6912	11.1788	88.03	3.7	0	1937718	18294	Bacteria	UBP7_A	4484-113	4484-113	4484-113			SAMN30800554
UBA8468_257_0	GMC4.metabat2.98_sub.fa	68.611	9.05219	80.83	2.81	33.33	1275515	5357	Bacteria	Ratteibacteria	UBA8468	B48-G9	B48-G9			SAMN30800808
Campylobacteria_149_0	GMC5_bin_18.fa	72.2957	213.049	78.24	1.48	40	1788870	4650	Bacteria	Campylobacterota	Campylobacteria	Campylobacterales	Sulfurovaceae	Sulfurovum		SAMN30800649
Campylobacteria_143_1	GMC5_bin_23.fa	98.7982	82.2727	98.63	0.41	0	1491620	24035	Bacteria	Campylobacterota	Campylobacteria	Campylobacterales	Arcobacteraceae	B24-G6	B24-G6 sp003643835	SAMN30800642
Syntropharchaeia_271_1	GMC5_bin_27.fa	81.8306	628.967	83.06	0.65	0	1218431	10162	Archaea	Halobacteriota	Syntropharchaeia	ANME-1	ANME-1	G60ANME1		SAMN30800793
Campylobacteria_147_0	GMC5_bin_8.fa	36.7588	92.6917	75.22	9.2	73.33	2772471	3349	Bacteria	Campylobacterota	Campylobacteria	Campylobacterales	Sulfurovaceae	SZUA-451		SAMN30800647
Desulfuromonadia_167_1	GMC5.concoct.117_sub.fa	88.6152	52.5017	89.34	0.65	100	2693130	5206	Bacteria	Desulfobacterota_F	Desulfuromonadia	Desulfuromonadales	Geopsychrobacteraceae	Desulfuromusa		SAMN30800716
Bacteroidia_132_1	GMC5.concoct.141.fa	90.7588	15.5771	96.77	1.61	0	6731598	10468	Bacteria	Bacteroidota	Bacteroidia	Bacteroidales	JAADGE01			SAMN30800604
Desulfobacteria_189_1	GMC5.concoct.142.fa	70.9348	20.8518	85.99	3.5	20	3913827	2780	Bacteria	Desulfobacterota	Desulfobacteria	Desulfatiglandales	Desulfatiglandaceae	NaphS2		SAMN30800666
Gammaproteobacteria_252_0	GMC5.concoct.26.fa	79.8716	7.46116	92.51	2.89	33.33	4146092	4332	Bacteria	Proteobacteria	Gammaproteobacteria	Thiotrichales	Thiotrichaceae	Cocleimonas		SAMN30800746
Dissulfuribacteria_277_1	GMC5.concoct.50.fa	94.2392	377.258	92.32	0	0	2393537	6133	Bacteria	Desulfobacterota	Dissulfuribacteria	Dissulfuribacterales	UBA3076	UBA3076	UBA3076 sp003194485	SAMN30800721
Methanosarcinia_236_1	GMC5.metabat2.2.fa	85.7116	78.7833	85.4	0.33	0	1211056	7767	Archaea	Halobacteriota	Methanosarcinia	Methanosarcinales	EX4572-44	EX4572-44		SAMN30800775
Gammaproteobacteria_17_1	GMC5.metabat2.36_sub.fa	70.5611	1320.95	87.87	4.29	47.06	8036655	15396	Bacteria	Proteobacteria	Gammaproteobacteria	Beggiatoales	Beggiatoaceae	UBA10656	UBA10656 sp003645185	SAMN30800742
Anaerolineae_243_1	GMC6_bin_2.fa	90.0286	36.3975	87.73	0	0	4560964	34544	Bacteria	Chloroflexota	Anaerolineae	4572-78	4572-78	4572-78	4572-78 sp002084875	SAMN30800577
Desulfobulbia_206_1	GMC6_bin_5.fa	87.6214	23.3869	96.01	2.28	40	3766915	13890	Bacteria	Desulfobacterota	Desulfobulbia	Desulfobulbales	Desulfocapsaceae	Desulfocapsa		SAMN30800702
Desulfobacteria_190_1	GMC6_bin_6_sub.fa	78.003	11.0774	86.54	1.99	20	3677246	9332	Bacteria	Desulfobacterota	Desulfobacteria	Desulfatiglandales	Desulfatiglandaceae	JACNIU01		SAMN30800667
Fermentibacteria_57_0	GMC6.concoct.106.fa	78.3267	8.56918	90.36	2.95	60	2712637	6815	Bacteria	Fermentibacterota	Fermentibacteria	Fermentibacterales	Fermentibacteraceae			SAMN30800738
Bacteroidia_244_0	GMC6.concoct.111_sub.fa	63.7328	7.11591	70.07	1.61	50	1832457	5697	Bacteria	Bacteroidota	Bacteroidia	Bacteroidales	GCA-2711565	GCA-2711565		SAMN30800518
Bacteroidia_93_1	GMC6.concoct.134_sub.fa	82.9698	14.8009	97.39	3.35	0	4759461	40331	Bacteria	Bacteroidota	Bacteroidia	Bacteroidales	GCA-2748055	GCA-2748055		SAMN30800633
JS1_43_1	GMC6.concoct.137_sub.fa	70.5798	37.3214	80.77	2.47	14.29	2312095	3803	Bacteria	Caldatribacteriota	JS1	SB-45	34-128	34-128		SAMN30800754
Fermentibacteria_52_1	GMC6.concoct.14.fa	54.0459	7.31584	87.26	7.79	50	2711838	4497	Bacteria	Fermentibacterota	Fermentibacteria	Fermentibacterales	Fermentibacteraceae	Sabulitectum		SAMN30800734
Kiritimatiellae_6_0	GMC6.concoct.166_sub.fa	55.4065	10.2404	79.89	5.57	45.45	2421934	4072	Bacteria	Verrucomicrobiota	Kiritimatiellae	Kiritimatiellales	Pontiellaceae	Pontiella		SAMN30800765
Desulfobacteria_177_0	GMC6.concoct.177_sub.fa	89.0085	12.9991	91.29	0.65	0	6047952	7533	Bacteria	Desulfobacterota	Desulfobacteria	Desulfobacterales	BuS5			SAMN30800665
Gammaproteobacteria_32_0	GMC6.concoct.201.fa	34.8568	8.80432	74.01	8.37	23.26	3480538	2754	Bacteria	Proteobacteria	Gammaproteobacteria	GCA-001735895	GCA-001735895	GCA-001735895		SAMN30800540
SAR324_139_0	GMC6.concoct.212.fa	74.396	8.80037	83.84	2.1	0	5041502	11271	Bacteria	SAR324	SAR324	XYD2-FULL-50-16	XYD2-FULL-50-16			SAMN30800785
Desulfobacteria_221_0	GMC6.concoct.225_sub.fa	83.6924	9.00747	89.27	1.45	50	3188366	6836	Bacteria	Desulfobacterota	Desulfobacteria	Desulfobacterales	Desulfobacteraceae	Desulfobacula		SAMN30800680
Bacteroidia_66_0	GMC6.concoct.228_sub.fa	68.6107	6.96062	74.99	1.59	50	4142949	3100	Bacteria	Bacteroidota	Bacteroidia	Bacteroidales	GCA-2748055			SAMN30800519
AB16_77_0	GMC6.concoct.244.fa	92.9708	12.8758	96.4	0.9	0	2461203	12068	Bacteria	Marinisomatota	AB16	AB16	TCS52	TCS52		SAMN30800555
Desulfobacteria_216_0	GMC6.concoct.268_sub.fa	79.7309	16.4426	86.24	1.72	66.67	3011412	6735	Bacteria	Desulfobacterota	Desulfobacteria	Desulfobacterales	Desulfobacteraceae	Desulfobacula		SAMN30800675
Koll11_258_0	GMC6.concoct.282_sub.fa	54.7412	8.57051	73.48	3.94	0	1724470	7283	Bacteria	Omnitrophota	Koll11	UBA10015				SAMN30800545
Gammaproteobacteria_16_2	GMC6.concoct.292.fa	75.2117	38.0606	81.6	1.53	30.77	3206968	3325	Bacteria	Proteobacteria	Gammaproteobacteria	Beggiatoales	Beggiatoaceae	QNES01		SAMN30800741
DQWO01_160_1	GMC6.concoct.311.fa	79.553	12.8625	83.8	1.41	71.43	2539287	3567	Bacteria	DQWO01	DQWO01	DQWO01	JAADEO01	JAADEO01		SAMN30800722
Fermentibacteria_54_0	GMC6.concoct.312_sub.fa	74.5689	9.56064	89.64	3.4	25	3121164	12523	Bacteria	Fermentibacterota	Fermentibacteria	Fermentibacterales	Fermentibacteraceae	Sabulitectum		SAMN30800735
MSB-5A5_171_0	GMC6.concoct.41.fa	79.9661	6.61262	79.14	0	0	2047274	3910	Bacteria	Zixibacteria	MSB-5A5	GN15	44604	QNAD01	QNAD01 sp003641345	SAMN30800776
Bacteroidia_75_0	GMC6.concoct.44_sub.fa	79.2284	19.208	86.29	1.61	0	5008077	8256	Bacteria	Bacteroidota	Bacteroidia	Bacteroidales	4484-276	4484-276	4484-276 sp002085215	SAMN30800620
DQWO01_176_1	GMC6.concoct.48_sub.fa	99.226	100.676	97.29	0	0	2877025	6656	Bacteria	DQWO01	DQWO01	DQWO01	DQWO01	DQWO01		SAMN30800727
Desulfobacteria_194_0	GMC6.concoct.52.fa	83.4384	16.4335	88.94	1.31	0	7198598	10883	Bacteria	Desulfobacterota	Desulfobacteria	Desulfobacterales				SAMN30800670
Desulfuromonadia_169_0	GMC6.concoct.59_sub.fa	60.1874	6.43828	75.96	3.41	14.29	1822915	3313	Bacteria	Desulfobacterota_F	Desulfuromonadia	Desulfuromonadales	Geopsychrobacteraceae	Desulfuromusa		SAMN30800718
Desulfobacteria_222_0	GMC6.concoct.68.fa	69.7059	6.75894	80.57	2.64	57.14	1732145	3934	Bacteria	Desulfobacterota	Desulfobacteria	Desulfobacterales	Desulfobacteraceae	4572-130	4572-130 sp002084425	SAMN30800681
Desulfobacteria_230_1	GMC6.concoct.7.fa	79.1131	13.0647	95.32	3.89	30	5168236	12915	Bacteria	Desulfobacterota	Desulfobacteria	Desulfobacterales	B30-G6			SAMN30800686
Phycisphaerae_281_0	GMC6.concoct.9.fa	84.006	6.47361	86.55	0.67	0	2652221	3565	Bacteria	Planctomycetota	Phycisphaerae	SM23-33	SM23-33	B1-G9		SAMN30800782
Campylobacteria_146_1	GMC6.maxbin2.006.fa	71.1076	1074.32	81.1	2.48	25	1677840	3481	Bacteria	Campylobacterota	Campylobacteria	Campylobacterales	Sulfurovaceae	SZUA-451		SAMN30800646
Acidimicrobiia_29_1	GMC6.maxbin2.077.fa	87.4974	31.7526	91.54	1.28	0	2554351	45886	Bacteria	Actinobacteriota	Acidimicrobiia	UBA5794	UBA5794			SAMN30800556
Bacilli_11_0	GMC6.maxbin2.120_sub.fa	75.4176	15.8474	85.68	2.67	66.67	1721360	35896	Bacteria	Firmicutes	Bacilli	Izemoplasmatales	Izemoplasmataceae	Izemoplasma_B		SAMN30800584
Bacteroidia_74_0	GMC6.maxbin2.173_sub.fa	65.7452	15.4982	89.25	5.05	16.67	4771451	5580	Bacteria	Bacteroidota	Bacteroidia	Bacteroidales	4484-276	SABY01		SAMN30800619
Anaerolineae_68_1	GMC6.maxbin2.206_sub.fa	75.0711	26.8192	87.58	2.91	0	3140805	10682	Bacteria	Chloroflexota	Anaerolineae	Anaerolineales	UBA11858	B10-G9	B10-G9 sp003648195	SAMN30800581
Syntropharchaeia_269_1	GMC6.maxbin2.256.fa	77.407	576.753	81.22	1.31	50	1359093	13314	Archaea	Halobacteriota	Syntropharchaeia	ANME-1	ANME-1	ANME1a	ANME1a sp003194425	SAMN30800792
Desulfobacteria_61_1	GMC6.metabat2.103.fa	92.3663	14.8072	96.11	1.29	50	4703030	11658	Bacteria	Desulfobacterota	Desulfobacteria	Desulfobacterales				SAMN30800696
Desulfobacteria_225_0	GMC6.metabat2.104_sub.fa	73.6138	9.49013	73.77	0.22	0	3039919	6723	Bacteria	Desulfobacterota	Desulfobacteria	Desulfobacterales				SAMN30800530
Anaerolineae_262_0	GMC6.metabat2.113.fa	83.8815	11.3947	82.73	0	0	2842991	17495	Bacteria	Chloroflexota	Anaerolineae	B4-G1	SLSP01	G713	G713 sp011192175	SAMN30800578
Kiritimatiellae_23_0	GMC6.metabat2.114.fa	83.8999	21.111	84.63	0.4	33.33	1927440	16333	Bacteria	Verrucomicrobiota	Kiritimatiellae	Kiritimatiellales	Pontiellaceae	UBA5540		SAMN30800758
UBA3054_242_0	GMC6.metabat2.125.fa	62.3629	26.0811	74.93	2.7	0	2439739	6393	Bacteria	UBA3054	UBA3054	UBA3054	B51-G9	B51-G9		SAMN30800551
UBA2242_107_1	GMC6.metabat2.126.fa	72.1752	9.97237	92.86	4.86	33.33	3304399	9651	Bacteria	Marinisomatota	UBA2242	UBA2242				SAMN30800803
Spirochaetia_179_1	GMC6.metabat2.14.fa	92.1403	19.6929	97.33	1.6	33.33	3502466	31865	Bacteria	Spirochaetota	Spirochaetia	Spirochaetales_E	Spirochaetaceae_B	UBA2779	UBA2779 sp003644105	SAMN30800788
UBA2242_195_0	GMC6.metabat2.141_sub.fa	71.7998	7.47868	74.59	0.81	50	2592817	4463	Bacteria	Marinisomatota	UBA2242	UBA2242				SAMN30800550
Desulfobacteria_227_1	GMC6.metabat2.155.fa	99.6583	18.8904	97.42	0	0	3963424	26408	Bacteria	Desulfobacterota	Desulfobacteria	Desulfobacterales	4572-123	4572-123	4572-123 sp002084545	SAMN30800683
Desulfobacteria_214_1	GMC6.metabat2.17_sub.fa	86.1423	16.1202	89.14	1	0	3541386	9176	Bacteria	Desulfobacterota	Desulfobacteria	Desulfobacterales	Desulfobacteraceae	Desulfobacula	Desulfobacula sp003647385	SAMN30800673
Anaerolineae_187_0	GMC6.metabat2.189.fa	49.7573	8.21016	74.8	5.61	37.5	3185289	5587	Bacteria	Chloroflexota	Anaerolineae	B4-G1	B4-G1	B4-G1		SAMN30800514
UBA8477_240_0	GMC6.metabat2.199.fa	85.6048	12.711	94.51	2.05	12.5	3214222	13094	Bacteria	Marinisomatota	UBA8477	UBA8477	UBA8477	JABMPR01		SAMN30800810
Desulfobulbia_63_0	GMC6.metabat2.200.fa	94.5499	10.2353	96.13	0.68	100	2936225	16585	Bacteria	Desulfobacterota	Desulfobulbia	Desulfobulbales	Desulfurivibrionaceae	BM506		SAMN30800708
Desulfobacteria_229_1	GMC6.metabat2.208.fa	86.2717	20.1577	84.38	0.02	100	3690733	7923	Bacteria	Desulfobacterota	Desulfobacteria	Desulfobacterales	B30-G6	B30-G6	B30-G6 sp003647375	SAMN30800685
Bacilli_12_0	GMC6.metabat2.224.fa	82.6793	8.65706	96.33	3.45	75	1631388	9194	Bacteria	Firmicutes	Bacilli	Izemoplasmatales	Izemoplasmataceae	Izemoplasma_B		SAMN30800585
E2_126_0	GMC6.metabat2.56_sub.fa	93.0471	23.8257	95.73	0.8	0	2644436	37508	Archaea	Thermoplasmatota	E2	DHVEG-1	DHVEG-1	EX4572-165	EX4572-165 sp002254885	SAMN30800729
UBA2242_108_0	GMC6.metabat2.76.fa	74.8937	19.3672	95.6	4.4	0	3789127	33677	Bacteria	Marinisomatota	UBA2242	UBA2242				SAMN30800804
Kiritimatiellae_21_0	GMC6.metabat2.87.fa	78.4113	10.2055	90.84	2.7	0	2599436	12093	Bacteria	Verrucomicrobiota	Kiritimatiellae	UBA8416	JABMPJ01	JABMPJ01		SAMN30800756
Desulfobacteria_220_1	GMC6.metabat2.94.fa	96.1956	17.6963	94.03	0	0	3928864	19249	Bacteria	Desulfobacterota	Desulfobacteria	Desulfobacterales	Desulfobacteraceae	NBML01	NBML01 sp002085465	SAMN30800679
Bacilli_226_0	GMC6.metabat2.96.fa	72.5987	7.45641	80.56	1.78	0	1216007	6566	Bacteria	Firmicutes	Bacilli	Izemoplasmatales	UBA5603	4572-104		SAMN30800586
Gammaproteobacteria_16_1	GMC7.concoct.148.fa	74.8535	1560.29	91.01	3.89	28.57	5576000	20288	Bacteria	Proteobacteria	Gammaproteobacteria	Beggiatoales	Beggiatoaceae	QNES01		SAMN30800740
Bacteroidia_127_0	GMC7.concoct.151.fa	59.6886	7.47851	71.66	2.74	33.33	2373430	3721	Bacteria	Bacteroidota	Bacteroidia	Bacteroidales				SAMN30800517
Bacteroidia_133_0	GMC7.concoct.160.fa	72.5957	8.03638	80.38	1.92	50	3698384	4482	Bacteria	Bacteroidota	Bacteroidia	Bacteroidales	JAADGE01			SAMN30800605
Bacteroidia_101_1	GMC7.concoct.166.fa	88.7686	15.3679	93.01	1.34	33.33	3045108	9668	Bacteria	Bacteroidota	Bacteroidia	Bacteroidales	UBA1556	4572-112		SAMN30800589
Kiritimatiellae_5_0	GMC7.concoct.205.fa	58.4437	11.3272	79.38	4.73	37.5	1742519	6604	Bacteria	Verrucomicrobiota	Kiritimatiellae	Kiritimatiellales	Pontiellaceae	Pontiella		SAMN30800764
Holophagae_51_0	GMC7.concoct.29.fa	56.6955	5.74959	72.36	3.51	33.33	1909444	2351	Bacteria	Acidobacteriota	Holophagae	UM-FILTER-49-7	UM-FILTER-49-7	UM-FILTER-49-7		SAMN30800542
Desulfobacteria_218_0	GMC7.concoct.34.fa	66.0051	5.89181	80.35	3.23	33.33	3337630	2495	Bacteria	Desulfobacterota	Desulfobacteria	Desulfobacterales	Desulfobacteraceae	Desulfobacter		SAMN30800677
Bacteroidia_28_0	GMC7.concoct.4.fa	69.9328	6.73923	83.75	3.04	20	3116851	3087	Bacteria	Bacteroidota	Bacteroidia	Bacteroidales	Marinilabiliaceae	JAADEM01		SAMN30800612
Desulfuromonadia_163_2	GMC7.concoct.41_sub.fa	57.8182	11.2088	80.86	5.04	28.57	2176062	2380	Bacteria	Desulfobacterota_F	Desulfuromonadia	Desulfuromonadales	Geopsychrobacteraceae	Desulfuromusa		SAMN30800713
Desulfobacteria_213_1	GMC7.concoct.93_sub.fa	54.1619	34.953	76.98	5.19	27.27	4186411	2542	Bacteria	Desulfobacterota	Desulfobacteria	Desulfobacterales	Desulfobacteraceae	Desulfobacula		SAMN30800672
Desulfobulbia_199_2	GMC7.maxbin2.035_sub.fa	62.1094	96.6639	81.71	4.37	33.33	3964010	3355	Bacteria	Desulfobacterota	Desulfobulbia	Desulfobulbales	Desulfocapsaceae	UBA2775		SAMN30800697
Bacteroidia_122_1	GMC7.metabat2.105.fa	79.3145	298.955	88.08	2.22	9.09	3433260	16525	Bacteria	Bacteroidota	Bacteroidia	Flavobacteriales	Flavobacteriaceae	QNYL01		SAMN30800598
Campylobacteria_144_1	GMC7.metabat2.111.fa	96.6844	32.4558	95.6	0.27	100	1526889	18954	Bacteria	Campylobacterota	Campylobacteria	Campylobacterales	Arcobacteraceae	B24-G6		SAMN30800643
Anaerolineae_41_1	GMC7.metabat2.116_sub.fa	65.0741	15.4308	76.82	2.73	0	2224306	5959	Bacteria	Chloroflexota	Anaerolineae	Anaerolineales	UBA11858	B10-G9		SAMN30800580
Kiritimatiellae_24_0	GMC7.metabat2.4_sub.fa	39.662	15.791	75.66	7.49	6.67	3627289	6995	Bacteria	Verrucomicrobiota	Kiritimatiellae	Kiritimatiellales	Pontiellaceae	UBA5540		SAMN30800759
Bacteroidia_116_1	GMC7.metabat2.67.fa	75.9203	36.0511	81.35	1.51	0	2197253	15422	Bacteria	Bacteroidota	Bacteroidia	Flavobacteriales	Flavobacteriaceae			SAMN30800592
Bacteroidia_137_0	GMC7.metabat2.74_sub.fa	69.3676	8.25019	85.04	3.41	12.5	3467889	6962	Bacteria	Bacteroidota	Bacteroidia	Bacteroidales	4572-128			SAMN30800609
Bacilli_285_0	GMC7.metabat2.9.fa	77.6849	24.9286	78.15	0.38	100	448001	11213	Bacteria	Firmicutes	Bacilli	Mycoplasmatales	Metamycoplasmataceae	DT-68		SAMN30800587
Bacteroidia_99_1	GMC8_bin_15.fa	87.9903	23.5365	92.46	1.34	0	3053707	25668	Bacteria	Bacteroidota	Bacteroidia	Bacteroidales	B18-G4	B18-G4	B18-G4 sp003648575	SAMN30800636
Desulfobulbia_204_0	GMC8_bin_18_sub.fa	77.4548	15.6079	82.77	1.34	33.33	2933827	6553	Bacteria	Desulfobacterota	Desulfobulbia	Desulfobulbales	Desulfocapsaceae	Desulfocapsa		SAMN30800700
Desulfobacteria_58_1	GMC8_bin_28.fa	87.074	12.2954	92.26	1.72	75	2054005	15795	Bacteria	Desulfobacterota	Desulfobacteria	Desulfobacterales	YD0425bin51			SAMN30800693
Actinomycetia_264_0	GMC8_bin_34.fa	69.6985	19.7477	70.91	0.54	100	1646478	6870	Bacteria	Actinobacteriota	Actinomycetia	Nanopelagicales	GCA-2699445	GCA-2699445		SAMN30800509
Campylobacteria_154_1	GMC8_bin_36.fa	61.2111	26.6099	73.48	2.88	9.09	1613010	5106	Bacteria	Campylobacterota	Campylobacteria	Campylobacterales	QNZT01			SAMN30800525
Gracilibacteria_192_0	GMC8_bin_43.fa	67.117	8.57255	76.24	2.18	33.33	1100334	10983	Bacteria	Patescibacteria	Gracilibacteria	UBA1369	LOWO2-01-FULL-3	JAACEU01		SAMN30800749
Desulfobacteria_190_2	GMC8.concoct.126_sub.fa	62.0523	9.31264	75.34	3.12	50	3201284	2784	Bacteria	Desulfobacterota	Desulfobacteria	Desulfatiglandales	Desulfatiglandaceae	JACNIU01		SAMN30800668
Bacteroidia_124_0	GMC8.concoct.127_sub.fa	72.2959	8.7091	85.74	2.87	0	3153703	5646	Bacteria	Bacteroidota	Bacteroidia	Bacteroidales	ML635J-15	Bact-19		SAMN30800600
Aminicenantia_109_2	GMC8.concoct.14.fa	86.0366	13.8078	89.29	0.85	0	3429370	8576	Bacteria	Acidobacteriota	Aminicenantia	UBA2199	UBA2199			SAMN30800566
Bacteroidia_135_0	GMC8.concoct.158.fa	93.9584	16.7235	97.04	0.81	0	5771356	7531	Bacteria	Bacteroidota	Bacteroidia	Bacteroidales	JAADGE01			SAMN30800607
Bacteroidia_103_1	GMC8.concoct.181_sub.fa	58.3523	7.15237	73.8	4.05	77.78	3080199	1988	Bacteria	Bacteroidota	Bacteroidia	Bacteroidales	Prolixibacteraceae	Draconibacterium		SAMN30800516
Ellin6529_38_1	GMC8.concoct.182_sub.fa	61.1758	24.9823	73.33	2.93	22.22	2757234	4500	Bacteria	Chloroflexota	Ellin6529	CSP1-4	CSP1-4			SAMN30800536
Cloacimonadia_110_0	GMC8.concoct.189.fa	62.3194	7.1938	74.4	2.62	11.11	2152231	2492	Bacteria	Cloacimonadota	Cloacimonadia	Cloacimonadales	TCS61	B137-G9		SAMN30800526
Anaerolineae_42_0	GMC8.concoct.191_sub.fa	62.6156	8.24773	71.91	2.12	20	2495241	5050	Bacteria	Chloroflexota	Anaerolineae	Anaerolineales	UBA11858	B10-G9		SAMN30800515
Spirochaetia_180_1	GMC8.concoct.197.fa	74.7254	8.64598	89.24	3.59	44.44	3751677	4363	Bacteria	Spirochaetota	Spirochaetia	Spirochaetales_E	Spirochaetaceae_B	UBA2779		SAMN30800789
Bacteroidia_64_1	GMC8.concoct.216_sub.fa	76.2661	45.6553	82.89	1.79	25	3068934	5213	Bacteria	Bacteroidota	Bacteroidia	Bacteroidales	UBA1556	QNXT01		SAMN30800615
UBA1135_39_1	GMC8.concoct.219_sub.fa	79.829	7.3577	82.43	0.9	0	3615026	5560	Bacteria	Planctomycetota	UBA1135	UBA1135	GCA-002686595	DUCM01	DUCM01 sp012959785	SAMN30800801
Polyangia_72_0	GMC8.concoct.228_sub.fa	48.5784	8.49329	78.9	6.45	15	8203189	7275	Bacteria	Myxococcota	Polyangia	Polyangiales	Polyangiaceae			SAMN30800784
J132_188_1	GMC8.concoct.263.fa	78.9474	6.75907	83.17	1.2	0	4843577	3265	Bacteria	Planctomycetota	J132					SAMN30800753
Bacteroidia_118_0	GMC8.concoct.265.fa	80.2781	6.96608	84.58	1.09	33.33	2122811	3233	Bacteria	Bacteroidota	Bacteroidia	Bacteroidales	4572-128			SAMN30800594
Campylobacteria_152_0	GMC8.concoct.282_sub.fa	39.2069	56.6481	73.66	8.06	63.64	1808673	2372	Bacteria	Campylobacterota	Campylobacteria	Campylobacterales	Sulfurimonadaceae	QNZR01		SAMN30800524
Campylobacteria_153_0	GMC8.concoct.286_sub.fa	56.2033	108.818	87.63	7.35	60.87	2187529	4352	Bacteria	Campylobacterota	Campylobacteria	Campylobacterales	Sulfurimonadaceae	Sulfurimonas		SAMN30800651
Paceibacteria_45_0	GMC8.concoct.3.fa	54.0241	11.9215	70.79	3.96	50	1179840	11173	Bacteria	Patescibacteria	Paceibacteria	Moranbacterales	GCA-2747515	GCA-2747515		SAMN30800548
Bacteroidia_91_1	GMC8.maxbin2.069_sub.fa	82.7015	36.6166	94.96	3.12	38.46	6212585	17010	Bacteria	Bacteroidota	Bacteroidia	Bacteroidales	GCA-2748055	GCA-2748055		SAMN30800631
Gammaproteobacteria_15_1	GMC8.maxbin2.077.fa	87.2865	7188.49	91.39	1.33	11.11	4465583	54964	Bacteria	Proteobacteria	Gammaproteobacteria	Beggiatoales	Beggiatoaceae	QNES01	QNES01 sp003645255	SAMN30800739
Desulfofervidia_270_2	GMC8.maxbin2.157_sub.fa	49.796	262.054	75.16	5.85	54.55	1576788	2136	Bacteria	Desulfobacterota	Desulfofervidia	Desulfofervidales	Desulfofervidaceae	Desulfofervidus		SAMN30800710
Campylobacteria_102_0	GMC8.maxbin2.160_sub.fa	53.5825	6.88024	78.66	5.22	3.7	1939301	3969	Bacteria	Campylobacterota	Campylobacteria	Campylobacterales	Arcobacteraceae	CAIJNA01		SAMN30800640
Polyangia_37_0	GMC8.metabat2.102.fa	65.3243	22.4552	91.05	5.51	9.09	8561368	38627	Bacteria	Myxococcota	Polyangia	HGW-17				SAMN30800783
Thermoanaerobaculia_8_0	GMC8.metabat2.114.fa	71.4403	12.129	87.93	3.75	33.33	4104078	9138	Bacteria	Acidobacteriota	Thermoanaerobaculia	Thermoanaerobaculales	44602			SAMN30800799
Aminicenantia_140_0	GMC8.metabat2.13.fa	88.5807	11.7854	91.75	0.9	0	3051746	39943	Bacteria	Acidobacteriota	Aminicenantia	UBA2199	UBA2199	UBA647		SAMN30800567
Fermentibacteria_55_0	GMC8.metabat2.149.fa	77.6661	61.9251	92.86	3.48	25	3029804	40942	Bacteria	Fermentibacterota	Fermentibacteria	Fermentibacterales	Fermentibacteraceae	Sabulitectum		SAMN30800736
Clostridia_141_0	GMC8.metabat2.159.fa	57.5429	9.75039	71.15	3.38	71.43	1816773	4979	Bacteria	Firmicutes_A	Clostridia	DUPQ01	DUPQ01			SAMN30800529
Desulfobulbia_203_0	GMC8.metabat2.190_sub.fa	68.3347	9.24185	73.64	1.24	0	2570513	5363	Bacteria	Desulfobacterota	Desulfobulbia	Desulfobulbales	Desulfocapsaceae	UBA2775		SAMN30800533
Desulfobacteria_197_0	GMC8.metabat2.195_sub.fa	69.1865	14.4273	76.21	1.77	50	3229833	6654	Bacteria	Desulfobacterota	Desulfobacteria	Desulfobacterales	QNYZ01	QNYZ01		SAMN30800671
Bacteroidia_245_0	GMC8.metabat2.68_sub.fa	62.2141	8.00704	80.72	4.01	15.38	2577548	6233	Bacteria	Bacteroidota	Bacteroidia	Bacteroidales	GCA-2711565	GCA-2711565		SAMN30800611
Bacteroidia_128_1	GMC9.concoct.117.fa	87.5897	118.576	94.35	1.88	25	3069858	19408	Bacteria	Bacteroidota	Bacteroidia	Bacteroidales	UBA12170	UBA12170		SAMN30800601
Alphaproteobacteria_125_2	GMC9.concoct.165.fa	54.7849	7.64116	75.82	4.64	28.57	1085462	4154	Bacteria	Proteobacteria	Alphaproteobacteria	Rs-D84	NBLK01	NBLK01		SAMN30800561
Desulfobulbia_207_0	GMC9.concoct.19_sub.fa	32.8716	111.743	74.6	9.52	54.17	3278228	2340	Bacteria	Desulfobacterota	Desulfobulbia	Desulfobulbales	Desulfocapsaceae	Desulfocapsa		SAMN30800534
Desulfobacteria_217_1	GMC9.concoct.205_sub.fa	69.6237	13.7409	82.68	3.39	62.5	3738370	3235	Bacteria	Desulfobacterota	Desulfobacteria	Desulfobacterales	Desulfobacteraceae	NBML01		SAMN30800676
Bacteroidia_81_0	GMC9.concoct.226_sub.fa	26.7856	36.2053	72.67	9.72	19.23	3751195	4294	Bacteria	Bacteroidota	Bacteroidia	Bacteroidales	F082	GCA-002708315		SAMN30800520
Lentisphaeria_131_2	GMC9.concoct.227.fa	39.4242	7.21607	71.46	7.18	44.44	2887123	1936	Bacteria	Verrucomicrobiota	Lentisphaeria	Victivallales				SAMN30800546
Desulfobacteria_228_1	GMC9.concoct.4.fa	72.159	10.5157	78.43	1.61	0	4640103	3344	Bacteria	Desulfobacterota	Desulfobacteria	Desulfobacterales				SAMN30800684
Campylobacteria_145_0	GMC9.concoct.62.fa	75.3155	6.37131	82.95	1.73	14.29	1340813	2996	Bacteria	Campylobacterota	Campylobacteria	Campylobacterales	Arcobacteraceae	B24-G6		SAMN30800645
Phycisphaerae_26_1	GMC9.concoct.69.fa	59.461	11.151	79.02	4.65	42.86	2411318	2374	Bacteria	Planctomycetota	Phycisphaerae	Sedimentisphaerales	Anaerohalophaeraceae	4572-13		SAMN30800781
Gammaproteobacteria_18_1	GMC9.concoct.70.fa	78.0112	1083.54	90.98	3.09	8.33	8963687	24484	Bacteria	Proteobacteria	Gammaproteobacteria	Beggiatoales	Beggiatoaceae	UBA10656		SAMN30800744
Gammaproteobacteria_31_1	GMC9.maxbin2.024.fa	52.7079	63.669	70.93	4.42	48.28	2039577	2910	Bacteria	Proteobacteria	Gammaproteobacteria	Chromatiales	Sedimenticolaceae			SAMN30800539
Bacteroidia_130_2	GMC9.metabat2.18.fa	95.4544	28.8776	93.37	0	0	3360875	13140	Bacteria	Bacteroidota	Bacteroidia	Bacteroidales	4572-128	4572-128		SAMN30800603
Bacteroidia_121_1	GMC9.metabat2.69_sub.fa	82.647	60.0812	89.69	1.87	9.09	2733226	16652	Bacteria	Bacteroidota	Bacteroidia	Flavobacteriales	Flavobacteriaceae	QNYL01		SAMN30800597
Campylobacteria_157_0	GMC9.metabat2.86_sub.fa	92.1604	13.3253	96.95	1.29	40	1733852	16939	Bacteria	Campylobacterota	Campylobacteria	Campylobacterales	Arcobacteraceae	CAIJNA01		SAMN30800654
Bacteroidia_136_1	GMC9.metabat2.98.fa	82.7532	28.7288	92.62	2.38	0	5719617	10205	Bacteria	Bacteroidota	Bacteroidia	Bacteroidales	NBLH01			SAMN30800608

## Sheet: TableS3
Category	Function	Gene abbreviation	Gene name	Campylobacteria_142_1	Krumholzibacteria_70_1	Bacteroidia_119_0	Alphaproteobacteria_125_1	Desulfofervidia_270_1	Desulfobacteria_59_1	Desulfobacteria_219_1	Desulfuromonadia_163_1	Cloacimonadia_49_2	Alphaproteobacteria_114_0	Desulfobacteria_60_0	Aminicenantia_109_1	Bacteroidia_78_1	Clostridia_223_1	DQWO01_161_1	Bacteroidia_86_0	Bacteroidia_90_0	Kiritimatiellae_4_0	Bacteroidia_96_0	Bacteroidia_88_0	Desulfobacteria_231_1	Kiritimatiellae_251_1	Desulfobulbia_62_0	Bacteroidia_94_0	Campylobacteria_155_0	Alphaproteobacteria_282_0	Desulfobacteria_215_0	Bacteroidia_120_0	Bacteroidia_67_0	Alphaproteobacteria_9_0	Gammaproteobacteria_115_0	DQWO01_162_2	Bacteroidia_87_0	Desulfobulbia_208_0	Bacteroidia_100_0	Bacteroidia_92_1	Bacteroidia_117_0	Desulfobulbia_205_1	Fermentibacteria_53_0	Desulfobulbia_202_0	Bacteroidia_46_0	Desulfuromonadia_168_0	Bacteroidia_85_1	Bacteroidia_123_0	Gracilibacteria_27_0	Gammaproteobacteria_36_0
Thermophilic specific	Thermophilic specific	rgy	reverse gyrase	Absent	Absent	Absent	Absent	Absent	Absent	Absent	Absent	Absent	Absent	Absent	Absent	Absent	Absent	Absent	Absent	Absent	Absent	Absent	Absent	Absent	Absent	Absent	Absent	Absent	Absent	Absent	Absent	Absent	Absent	Absent	Absent	Absent	Absent	Absent	Absent	Absent	Absent	Absent	Absent	Absent	Absent	Absent	Absent	Absent	Absent
Amino acid utilization	4-aminobutyrate aminotransferase and related aminotransferases	4-aminobutyrate aminotransferase and related aminotransferases	4-aminobutyrate aminotransferase and related aminotransferases	Absent	Absent	Absent	Absent	Absent	Absent	Absent	Absent	Absent	Absent	Absent	Absent	Absent	Absent	Absent	Absent	Absent	Absent	Absent	Absent	Absent	Absent	Absent	Absent	Absent	Absent	Absent	Absent	Absent	Absent	Absent	Absent	Absent	Absent	Absent	Absent	Absent	Absent	Absent	Absent	Absent	Absent	Absent	Absent	Absent	Absent
Amino acid utilization	Aminotransferase class I and II	aminotransferase class I and II	aminotransferase class I and II	Absent	Absent	Absent	Absent	Absent	Absent	Absent	Absent	Absent	Absent	Absent	Absent	Absent	Absent	Absent	Absent	Absent	Absent	Absent	Absent	Absent	Absent	Absent	Absent	Absent	Absent	Absent	Absent	Absent	Absent	Absent	Absent	Absent	Absent	Absent	Absent	Absent	Absent	Absent	Absent	Absent	Absent	Absent	Absent	Absent	Absent
Amino acid utilization	Phosphoserine aminotransferase	phosphoserine aminotransferase	phosphoserine aminotransferase	Absent	Absent	Absent	Absent	Absent	Absent	Absent	Absent	Absent	Absent	Absent	Absent	Absent	Absent	Absent	Absent	Absent	Absent	Absent	Absent	Absent	Absent	Absent	Absent	Absent	Absent	Absent	Absent	Absent	Absent	Absent	Absent	Absent	Absent	Absent	Absent	Absent	Absent	Absent	Absent	Absent	Absent	Absent	Absent	Absent	Absent
Amino acid utilization	Ornithine/acetylornithine aminotransferase	ornithine/acetylornithine aminotransferase	ornithine/acetylornithine aminotransferase	Absent	Absent	Absent	Absent	Absent	Absent	Absent	Absent	Absent	Absent	Absent	Absent	Absent	Absent	Absent	Absent	Absent	Absent	Absent	Absent	Absent	Absent	Absent	Absent	Absent	Absent	Absent	Absent	Absent	Absent	Absent	Absent	Absent	Absent	Absent	Absent	Absent	Absent	Absent	Absent	Absent	Absent	Absent	Absent	Absent	Absent
Amino acid utilization	Branched-chain amino acid aminotransferase/4-amino-4-deoxychorismate lyase	branched-chain amino acid aminotransferase/4-amino-4-deoxychorismate lyase	branched-chain amino acid aminotransferase/4-amino-4-deoxychorismate lyase	Absent	Absent	Absent	Absent	Absent	Absent	Absent	Absent	Absent	Absent	Absent	Absent	Absent	Absent	Absent	Absent	Absent	Absent	Absent	Absent	Absent	Absent	Absent	Absent	Absent	Absent	Absent	Absent	Absent	Absent	Absent	Absent	Absent	Absent	Absent	Absent	Absent	Absent	Absent	Absent	Absent	Absent	Absent	Absent	Absent	Absent
Amino acid utilization	Aspartate/tyrosine/aromatic aminotransferase	aspartate/tyrosine/aromatic aminotransferase	aspartate/tyrosine/aromatic aminotransferase	Absent	Absent	Absent	Absent	Absent	Absent	Absent	Absent	Absent	Absent	Absent	Absent	Absent	Absent	Absent	Absent	Absent	Absent	Absent	Absent	Absent	Absent	Absent	Absent	Absent	Absent	Absent	Absent	Absent	Absent	Absent	Absent	Absent	Absent	Absent	Absent	Absent	Absent	Absent	Absent	Absent	Absent	Absent	Absent	Absent	Absent
Amino acid utilization	Histidinol-phosphate/aromatic aminotransferase	histidinol-phosphate/aromatic aminotransferase	histidinol-phosphate/aromatic aminotransferase	Absent	Absent	Absent	Absent	Absent	Absent	Absent	Absent	Absent	Absent	Absent	Absent	Absent	Absent	Absent	Absent	Absent	Absent	Absent	Absent	Absent	Absent	Absent	Absent	Absent	Absent	Absent	Absent	Absent	Absent	Absent	Absent	Absent	Absent	Absent	Absent	Absent	Absent	Absent	Absent	Absent	Absent	Absent	Absent	Absent	Absent
Amino acid utilization	Serine-pyruvate aminotransferase/archaeal aspartate aminotransferase	serine-pyruvate aminotransferase/archaeal aspartate aminotransferase	serine-pyruvate aminotransferase/archaeal aspartate aminotransferase	Absent	Absent	Absent	Absent	Absent	Absent	Absent	Absent	Absent	Absent	Absent	Absent	Absent	Absent	Absent	Absent	Absent	Absent	Absent	Absent	Absent	Absent	Absent	Absent	Absent	Absent	Absent	Absent	Absent	Absent	Absent	Absent	Absent	Absent	Absent	Absent	Absent	Absent	Absent	Absent	Absent	Absent	Absent	Absent	Absent	Absent
Ethanol fermentation	Acetate => Acetaldehyde	acetate => acetaldehyde	acetate => acetaldehyde	Absent	Absent	Absent	Absent	Absent	Absent	Absent	Absent	Absent	Absent	Absent	Absent	Absent	Absent	Absent	Absent	Absent	Absent	Absent	Absent	Absent	Absent	Absent	Absent	Absent	Absent	Absent	Absent	Absent	Absent	Absent	Absent	Absent	Absent	Absent	Absent	Absent	Absent	Absent	Absent	Absent	Absent	Absent	Absent	Absent	Absent
Ethanol fermentation	Acetaldehyde => Ethanol	acetaldehyde => ethanol	acetaldehyde => ethanol	Absent	Absent	Absent	Absent	Absent	Absent	Absent	Absent	Absent	Absent	Absent	Absent	Absent	Absent	Absent	Absent	Absent	Absent	Absent	Absent	Absent	Absent	Absent	Absent	Absent	Absent	Absent	Absent	Absent	Absent	Absent	Absent	Absent	Absent	Absent	Absent	Absent	Absent	Absent	Absent	Absent	Absent	Absent	Absent	Absent	Absent
Fatty acid degradation	acyl-CoA dehydrogenase	acyl-CoA dehydrogenase	acyl-CoA dehydrogenase	Absent	Absent	Absent	Absent	Absent	Absent	Absent	Absent	Absent	Absent	Absent	Absent	Absent	Absent	Absent	Absent	Absent	Absent	Absent	Absent	Absent	Absent	Absent	Absent	Absent	Absent	Absent	Absent	Absent	Absent	Absent	Absent	Absent	Absent	Absent	Absent	Absent	Absent	Absent	Absent	Absent	Absent	Absent	Absent	Absent	Absent
Aromatics degradation	Protocatechuate/Catechol degradation	catA	catechol 1,2-dioxygenase	Absent	Absent	Absent	Absent	Absent	Absent	Absent	Absent	Absent	Absent	Absent	Absent	Absent	Absent	Absent	Absent	Absent	Absent	Absent	Absent	Absent	Absent	Absent	Absent	Absent	Absent	Absent	Absent	Absent	Absent	Absent	Absent	Absent	Absent	Absent	Absent	Absent	Absent	Absent	Absent	Absent	Absent	Absent	Absent	Absent	Absent
Aromatics degradation	Phenol => Benzoyl-CoA	ubiX||bsdC	flavin prenyltransferase	Absent	Absent	Absent	Absent	Absent	Absent	Absent	Absent	Absent	Absent	Absent	Absent	Absent	Absent	Absent	Absent	Absent	Absent	Absent	Absent	Absent	Absent	Absent	Absent	Absent	Absent	Absent	Absent	Absent	Absent	Absent	Absent	Absent	Absent	Absent	Absent	Absent	Absent	Absent	Absent	Absent	Absent	Absent	Absent	Absent	Absent
Aromatics degradation	Benzoyl-CoA reduction	bcrABCD	benzoyl-CoA reductase subunit C	Absent	Absent	Absent	Absent	Absent	Absent	Absent	Absent	Absent	Absent	Absent	Absent	Absent	Absent	Absent	Absent	Absent	Absent	Absent	Absent	Absent	Absent	Absent	Absent	Absent	Absent	Absent	Absent	Absent	Absent	Absent	Absent	Absent	Absent	Absent	Absent	Absent	Absent	Absent	Absent	Absent	Absent	Absent	Absent	Absent	Absent
Complex carbon degradation	Cellulose degrading	cellobiosidase	cellobiosidase	Absent	Absent	Absent	Absent	Absent	Absent	Absent	Absent	Absent	Absent	Absent	Absent	Absent	Absent	Absent	Absent	Absent	Absent	Absent	Absent	Absent	Absent	Absent	Absent	Absent	Absent	Absent	Absent	Absent	Absent	Absent	Absent	Absent	Absent	Absent	Absent	Absent	Absent	Absent	Absent	Absent	Absent	Absent	Absent	Absent	Absent
Complex carbon degradation	Cellulose degrading	cellulase	cellulase	Absent	Absent	Absent	Absent	Absent	Absent	Absent	Absent	Absent	Absent	Absent	Absent	Absent	Absent	Absent	Absent	Absent	Absent	Absent	Absent	Absent	Absent	Absent	Absent	Absent	Absent	Absent	Absent	Absent	Absent	Absent	Absent	Absent	Absent	Absent	Absent	Absent	Absent	Absent	Absent	Absent	Absent	Absent	Absent	Absent	Absent
Complex carbon degradation	Cellulose degrading	beta-glucosidase	beta-glucosidase	Absent	Absent	Absent	Absent	Absent	Absent	Absent	Absent	Absent	Absent	Absent	Absent	Absent	Absent	Absent	Absent	Absent	Absent	Absent	Absent	Absent	Absent	Absent	Absent	Absent	Absent	Absent	Absent	Absent	Absent	Absent	Absent	Absent	Absent	Absent	Absent	Absent	Absent	Absent	Absent	Absent	Absent	Absent	Absent	Absent	Absent
Complex carbon degradation	Hemicullulose debranching	arabinosidase	arabinosidase	Absent	Absent	Absent	Absent	Absent	Absent	Absent	Absent	Absent	Absent	Absent	Absent	Absent	Absent	Absent	Absent	Absent	Absent	Absent	Absent	Absent	Absent	Absent	Absent	Absent	Absent	Absent	Absent	Absent	Absent	Absent	Absent	Absent	Absent	Absent	Absent	Absent	Absent	Absent	Absent	Absent	Absent	Absent	Absent	Absent	Absent
Complex carbon degradation	Hemicullulose debranching	beta-glucuronidase	beta-glucuronidase	Absent	Absent	Absent	Absent	Absent	Absent	Absent	Absent	Absent	Absent	Absent	Absent	Absent	Absent	Absent	Absent	Absent	Absent	Absent	Absent	Absent	Absent	Absent	Absent	Absent	Absent	Absent	Absent	Absent	Absent	Absent	Absent	Absent	Absent	Absent	Absent	Absent	Absent	Absent	Absent	Absent	Absent	Absent	Absent	Absent	Absent
Complex carbon degradation	Hemicullulose debranching	alpha-L-rhamnosidase	alpha-L-rhamnosidase	Absent	Absent	Absent	Absent	Absent	Absent	Absent	Absent	Absent	Absent	Absent	Absent	Absent	Absent	Absent	Absent	Absent	Absent	Absent	Absent	Absent	Absent	Absent	Absent	Absent	Absent	Absent	Absent	Absent	Absent	Absent	Absent	Absent	Absent	Absent	Absent	Absent	Absent	Absent	Absent	Absent	Absent	Absent	Absent	Absent	Absent
Complex carbon degradation	Endohemicellulases	mannan endo-1,4-beta-mannosidase	mannan endo-1,4-beta-mannosidase	Absent	Absent	Absent	Absent	Absent	Absent	Absent	Absent	Absent	Absent	Absent	Absent	Absent	Absent	Absent	Absent	Absent	Absent	Absent	Absent	Absent	Absent	Absent	Absent	Absent	Absent	Absent	Absent	Absent	Absent	Absent	Absent	Absent	Absent	Absent	Absent	Absent	Absent	Absent	Absent	Absent	Absent	Absent	Absent	Absent	Absent
Complex carbon degradation	Endohemicellulases	alpha-D-xyloside xylohydrolase	alpha-D-xyloside xylohydrolase	Absent	Absent	Absent	Absent	Absent	Absent	Absent	Absent	Absent	Absent	Absent	Absent	Absent	Absent	Absent	Absent	Absent	Absent	Absent	Absent	Absent	Absent	Absent	Absent	Absent	Absent	Absent	Absent	Absent	Absent	Absent	Absent	Absent	Absent	Absent	Absent	Absent	Absent	Absent	Absent	Absent	Absent	Absent	Absent	Absent	Absent
Complex carbon degradation	Other oligosaccharide degrading	beta-xylosidase	beta-xylosidase	Absent	Absent	Absent	Absent	Absent	Absent	Absent	Absent	Absent	Absent	Absent	Absent	Absent	Absent	Absent	Absent	Absent	Absent	Absent	Absent	Absent	Absent	Absent	Absent	Absent	Absent	Absent	Absent	Absent	Absent	Absent	Absent	Absent	Absent	Absent	Absent	Absent	Absent	Absent	Absent	Absent	Absent	Absent	Absent	Absent	Absent
Complex carbon degradation	Other oligosaccharide degrading	beta-mannosidase	beta-mannosidase	Absent	Absent	Absent	Absent	Absent	Absent	Absent	Absent	Absent	Absent	Absent	Absent	Absent	Absent	Absent	Absent	Absent	Absent	Absent	Absent	Absent	Absent	Absent	Absent	Absent	Absent	Absent	Absent	Absent	Absent	Absent	Absent	Absent	Absent	Absent	Absent	Absent	Absent	Absent	Absent	Absent	Absent	Absent	Absent	Absent	Absent
Complex carbon degradation	Other oligosaccharide degrading	beta-galactosidase	beta-galactosidase	Absent	Absent	Absent	Absent	Absent	Absent	Absent	Absent	Absent	Absent	Absent	Absent	Absent	Absent	Absent	Absent	Absent	Absent	Absent	Absent	Absent	Absent	Absent	Absent	Absent	Absent	Absent	Absent	Absent	Absent	Absent	Absent	Absent	Absent	Absent	Absent	Absent	Absent	Absent	Absent	Absent	Absent	Absent	Absent	Absent	Absent
Complex carbon degradation	Amylolytic enzymes	alpha-amylase	alpha-amylase	Absent	Absent	Absent	Absent	Absent	Absent	Absent	Absent	Absent	Absent	Absent	Absent	Absent	Absent	Absent	Absent	Absent	Absent	Absent	Absent	Absent	Absent	Absent	Absent	Absent	Absent	Absent	Absent	Absent	Absent	Absent	Absent	Absent	Absent	Absent	Absent	Absent	Absent	Absent	Absent	Absent	Absent	Absent	Absent	Absent	Absent
Complex carbon degradation	Amylolytic enzymes	glucoamylase	glucoamylase	Absent	Absent	Absent	Absent	Absent	Absent	Absent	Absent	Absent	Absent	Absent	Absent	Absent	Absent	Absent	Absent	Absent	Absent	Absent	Absent	Absent	Absent	Absent	Absent	Absent	Absent	Absent	Absent	Absent	Absent	Absent	Absent	Absent	Absent	Absent	Absent	Absent	Absent	Absent	Absent	Absent	Absent	Absent	Absent	Absent	Absent
Complex carbon degradation	Amylolytic enzymes	pullulanase	pullulanase	Absent	Absent	Absent	Absent	Absent	Absent	Absent	Absent	Absent	Absent	Absent	Absent	Absent	Absent	Absent	Absent	Absent	Absent	Absent	Absent	Absent	Absent	Absent	Absent	Absent	Absent	Absent	Absent	Absent	Absent	Absent	Absent	Absent	Absent	Absent	Absent	Absent	Absent	Absent	Absent	Absent	Absent	Absent	Absent	Absent	Absent
Complex carbon degradation	Amylolytic enzymes	isoamylase	isoamylase	Absent	Absent	Absent	Absent	Absent	Absent	Absent	Absent	Absent	Absent	Absent	Absent	Absent	Absent	Absent	Absent	Absent	Absent	Absent	Absent	Absent	Absent	Absent	Absent	Absent	Absent	Absent	Absent	Absent	Absent	Absent	Absent	Absent	Absent	Absent	Absent	Absent	Absent	Absent	Absent	Absent	Absent	Absent	Absent	Absent	Absent
Complex carbon degradation	Chitin degrading	chitiniase	chitiniase	Absent	Absent	Absent	Absent	Absent	Absent	Absent	Absent	Absent	Absent	Absent	Absent	Absent	Absent	Absent	Absent	Absent	Absent	Absent	Absent	Absent	Absent	Absent	Absent	Absent	Absent	Absent	Absent	Absent	Absent	Absent	Absent	Absent	Absent	Absent	Absent	Absent	Absent	Absent	Absent	Absent	Absent	Absent	Absent	Absent	Absent
Complex carbon degradation	Chitin degrading	hexosaminidase	hexosaminidase	Absent	Absent	Absent	Absent	Absent	Absent	Absent	Absent	Absent	Absent	Absent	Absent	Absent	Absent	Absent	Absent	Absent	Absent	Absent	Absent	Absent	Absent	Absent	Absent	Absent	Absent	Absent	Absent	Absent	Absent	Absent	Absent	Absent	Absent	Absent	Absent	Absent	Absent	Absent	Absent	Absent	Absent	Absent	Absent	Absent	Absent
Fermentation	Pyruvate oxidation	porA	pyruvate ferredoxin oxidoreductase alpha subunit	Absent	Absent	Absent	Absent	Absent	Absent	Absent	Absent	Absent	Absent	Absent	Absent	Absent	Absent	Absent	Absent	Absent	Absent	Absent	Absent	Absent	Absent	Absent	Absent	Absent	Absent	Absent	Absent	Absent	Absent	Absent	Absent	Absent	Absent	Absent	Absent	Absent	Absent	Absent	Absent	Absent	Absent	Absent	Absent	Absent	Absent
Fermentation	Alcohol utilization	adh	alcohol dehydrogenase	Absent	Absent	Absent	Absent	Absent	Absent	Absent	Absent	Absent	Absent	Absent	Absent	Absent	Absent	Absent	Absent	Absent	Absent	Absent	Absent	Absent	Absent	Absent	Absent	Absent	Absent	Absent	Absent	Absent	Absent	Absent	Absent	Absent	Absent	Absent	Absent	Absent	Absent	Absent	Absent	Absent	Absent	Absent	Absent	Absent	Absent
Fermentation	Lactate utilization	ldh	L-lactate dehydrogenase	Absent	Absent	Absent	Absent	Absent	Absent	Absent	Absent	Absent	Absent	Absent	Absent	Absent	Absent	Absent	Absent	Absent	Absent	Absent	Absent	Absent	Absent	Absent	Absent	Absent	Absent	Absent	Absent	Absent	Absent	Absent	Absent	Absent	Absent	Absent	Absent	Absent	Absent	Absent	Absent	Absent	Absent	Absent	Absent	Absent	Absent
Fermentation	Acetogenesis	acdA||ack||pta	acetyl coenzyme A synthetase (ADP forming), alpha domain	Absent	Present	Present	Absent	Present	Absent	Present	Present	Present	Absent	Absent	Present	Present	Present	Present	Present	Present	Present	Present	Present	Present	Present	Present	Present	Absent	Absent	Present	Absent	Present	Absent	Absent	Present	Present	Present	Present	Present	Present	Present	Present	Present	Present	Present	Present	Present	Absent	Absent
Fermentation	Acetate to acetyl-CoA	acs	acetyl-CoA synthetase	Present	Present	Absent	Absent	Present	Present	Absent	Absent	Absent	Present	Present	Absent	Present	Absent	Absent	Present	Absent	Absent	Absent	Absent	Present	Absent	Absent	Absent	Absent	Present	Absent	Present	Absent	Absent	Present	Absent	Absent	Present	Absent	Absent	Present	Present	Absent	Absent	Present	Absent	Present	Absent	Absent	Present
Fermentation	Pyruvate <=> acetyl-CoA + formate	pflD	formate C-acetyltransferase	Absent	Absent	Absent	Absent	Absent	Absent	Absent	Absent	Absent	Absent	Absent	Absent	Absent	Absent	Absent	Absent	Absent	Absent	Absent	Absent	Absent	Absent	Absent	Absent	Absent	Absent	Absent	Absent	Absent	Absent	Absent	Absent	Absent	Absent	Absent	Absent	Absent	Absent	Absent	Absent	Absent	Absent	Absent	Absent	Absent	Absent
C1 metabolism	Methanol oxidation	mxaF or mdh	methanol dehydrogenase (cytochrome c) subunit 1	Absent	Absent	Absent	Absent	Absent	Absent	Absent	Absent	Absent	Absent	Absent	Absent	Absent	Absent	Absent	Absent	Absent	Absent	Absent	Absent	Absent	Absent	Absent	Absent	Absent	Absent	Absent	Absent	Absent	Absent	Absent	Absent	Absent	Absent	Absent	Present	Absent	Absent	Absent	Absent	Absent	Absent	Absent	Absent	Absent	Absent
C1 metabolism	Methyl amine -> formaldehyde	mauAB	methylamine dehydrogenase light chain	Absent	Absent	Absent	Absent	Absent	Absent	Absent	Absent	Absent	Absent	Absent	Absent	Absent	Absent	Absent	Absent	Absent	Absent	Absent	Absent	Absent	Absent	Absent	Absent	Absent	Absent	Absent	Absent	Absent	Absent	Absent	Absent	Absent	Absent	Absent	Absent	Absent	Absent	Absent	Absent	Absent	Absent	Absent	Absent	Absent	Absent
C1 metabolism	Formaldehyde oxidation	fdhA||fghA||frmA||mycoS_dep_FDH||fae	glutathione-independent formaldehyde dehydrogenase	Absent	Absent	Absent	Absent	Absent	Absent	Absent	Absent	Absent	Absent	Absent	Absent	Absent	Absent	Absent	Absent	Absent	Absent	Absent	Absent	Absent	Absent	Absent	Absent	Absent	Absent	Absent	Absent	Absent	Present	Absent	Absent	Absent	Absent	Absent	Absent	Absent	Absent	Absent	Absent	Absent	Absent	Absent	Absent	Absent	Present
C1 metabolism	Formate oxidation	fdoG||fdwB||fdoH||fdhAB	formate dehydrogenase major subunit	Absent	Absent	Absent	Absent	Absent	Absent	Absent	Absent	Absent	Absent	Absent	Absent	Absent	Absent	Absent	Absent	Absent	Absent	Absent	Absent	Absent	Absent	Absent	Absent	Absent	Absent	Absent	Absent	Absent	Absent	Absent	Absent	Absent	Absent	Absent	Absent	Absent	Absent	Absent	Absent	Absent	Absent	Absent	Absent	Absent	Absent
C1 metabolism	Aerobic CO oxidation	coxS||coxM||coxL	aerobic carbon-monoxide dehydrogenase small subunit	Absent	Absent	Absent	Absent	Absent	Absent	Absent	Absent	Absent	Absent	Absent	Absent	Absent	Absent	Absent	Absent	Absent	Absent	Absent	Absent	Absent	Absent	Absent	Absent	Absent	Absent	Absent	Absent	Absent	Absent	Absent	Absent	Absent	Absent	Absent	Absent	Absent	Absent	Absent	Absent	Absent	Absent	Absent	Absent	Absent	Absent
Methane metabolism	Methane oxidation - Partculate methane monooxygenase	pmoABC	methane/ammonia monooxygenase subunit A	Absent	Absent	Absent	Absent	Absent	Absent	Absent	Absent	Absent	Absent	Absent	Absent	Absent	Absent	Absent	Absent	Absent	Absent	Absent	Absent	Absent	Absent	Absent	Absent	Absent	Absent	Absent	Absent	Absent	Absent	Absent	Absent	Absent	Absent	Absent	Absent	Absent	Absent	Absent	Absent	Absent	Absent	Absent	Absent	Absent	Absent
Methane metabolism	Methane oxidation - Soluble methane monoxygenase	mmoBD	methane monooxygenase regulatory protein B	Absent	Absent	Absent	Absent	Absent	Absent	Absent	Absent	Absent	Absent	Absent	Absent	Absent	Absent	Absent	Absent	Absent	Absent	Absent	Absent	Absent	Absent	Absent	Absent	Absent	Absent	Absent	Absent	Absent	Absent	Absent	Absent	Absent	Absent	Absent	Present	Absent	Absent	Absent	Absent	Absent	Absent	Absent	Absent	Absent	Absent
Methane metabolism	Methane production	mcrABC	methyl-coenzyme M reductase alpha subunit	Absent	Absent	Absent	Absent	Absent	Absent	Absent	Absent	Absent	Absent	Absent	Absent	Absent	Absent	Absent	Absent	Absent	Absent	Absent	Absent	Absent	Absent	Absent	Absent	Absent	Absent	Absent	Absent	Absent	Absent	Absent	Absent	Absent	Absent	Absent	Absent	Absent	Absent	Absent	Absent	Absent	Absent	Absent	Absent	Absent	Absent
Carbon fixation	CBB cycle - Rubisco	Form I	Form I RuBisCO large subunit	Absent	Absent	Absent	Absent	Absent	Absent	Absent	Absent	Absent	Absent	Absent	Absent	Absent	Absent	Absent	Absent	Absent	Absent	Absent	Absent	Absent	Absent	Absent	Absent	Absent	Absent	Absent	Absent	Absent	Absent	Absent	Absent	Absent	Absent	Absent	Absent	Absent	Absent	Absent	Absent	Absent	Absent	Absent	Absent	Absent	Absent
Carbon fixation	CBB cycle - Rubisco	Form II	Form II RuBisCO large subunit	Absent	Absent	Absent	Absent	Absent	Absent	Absent	Absent	Absent	Absent	Absent	Absent	Absent	Absent	Absent	Absent	Absent	Absent	Absent	Absent	Absent	Absent	Absent	Absent	Absent	Absent	Absent	Absent	Absent	Absent	Absent	Absent	Absent	Absent	Absent	Absent	Absent	Absent	Absent	Absent	Absent	Absent	Absent	Absent	Absent	Absent
Carbon fixation	CBB cycle - Rubisco	Form II/III	Form II/III RuBisCO large subunit	Absent	Absent	Absent	Absent	Absent	Absent	Absent	Absent	Absent	Absent	Absent	Absent	Absent	Absent	Absent	Absent	Absent	Absent	Absent	Absent	Absent	Absent	Absent	Absent	Absent	Absent	Absent	Absent	Absent	Absent	Absent	Absent	Absent	Absent	Absent	Absent	Absent	Absent	Absent	Absent	Absent	Absent	Absent	Absent	Absent	Absent
Carbon fixation	CBB cycle - Rubisco	Form III	Form III RuBisCO large subunit	Absent	Absent	Absent	Absent	Absent	Absent	Absent	Absent	Absent	Absent	Absent	Absent	Absent	Absent	Absent	Absent	Absent	Absent	Absent	Absent	Absent	Absent	Absent	Absent	Absent	Absent	Absent	Absent	Absent	Absent	Absent	Absent	Absent	Absent	Absent	Absent	Absent	Absent	Absent	Absent	Absent	Absent	Absent	Absent	Absent	Absent
Carbon fixation	CBB cycle - Rubisco	Form IV	Form IV RuBisCO large subunit	Absent	Absent	Absent	Absent	Absent	Absent	Absent	Absent	Absent	Absent	Absent	Absent	Absent	Absent	Absent	Absent	Absent	Absent	Absent	Absent	Absent	Absent	Absent	Absent	Absent	Absent	Absent	Absent	Absent	Absent	Absent	Absent	Absent	Absent	Absent	Absent	Absent	Absent	Absent	Absent	Absent	Absent	Absent	Absent	Absent	Absent
Carbon fixation	3 Hydroxypropionate cycle	prpE||mcr||K15017	propionyl-CoA synthetase	Absent	Absent	Absent	Absent	Absent	Absent	Absent	Absent	Absent	Absent	Absent	Absent	Absent	Absent	Absent	Absent	Absent	Absent	Absent	Absent	Absent	Absent	Absent	Absent	Absent	Absent	Absent	Absent	Absent	Absent	Absent	Absent	Absent	Absent	Absent	Absent	Absent	Absent	Absent	Absent	Absent	Absent	Absent	Absent	Absent	Absent
Carbon fixation	3HP/4HB	K14466||4hbl||K18861||E6.2.1.56||abfD	4-hydroxybutyrate---CoA ligase (ADP-forming)	Absent	Absent	Absent	Absent	Absent	Absent	Absent	Absent	Absent	Absent	Absent	Absent	Absent	Absent	Absent	Absent	Absent	Absent	Absent	Absent	Absent	Absent	Absent	Absent	Absent	Absent	Absent	Absent	Absent	Absent	Absent	Absent	Absent	Absent	Absent	Absent	Absent	Absent	Absent	Absent	Absent	Absent	Absent	Absent	Absent	Absent
Carbon fixation	Wood Ljungdahl pathway	cdhD||cdhE||cooS	acetyl-CoA decarbonylase/synthase, CODH/ACS complex subunit delta	Absent	Absent	Absent	Absent	Absent	Absent	Absent	Absent	Absent	Absent	Absent	Absent	Absent	Absent	Absent	Absent	Absent	Absent	Absent	Absent	Absent	Absent	Absent	Absent	Absent	Absent	Absent	Absent	Absent	Absent	Absent	Absent	Absent	Absent	Absent	Absent	Absent	Absent	Absent	Absent	Absent	Absent	Absent	Absent	Absent	Absent
Carbon fixation	Reverse TCA cycle	aclAB	ATP-citrate lyase alpha-subunit	Present	Absent	Absent	Absent	Present	Absent	Absent	Absent	Present	Absent	Absent	Absent	Absent	Absent	Absent	Absent	Absent	Absent	Absent	Absent	Absent	Absent	Absent	Absent	Present	Absent	Absent	Absent	Absent	Absent	Absent	Absent	Absent	Absent	Absent	Absent	Absent	Absent	Absent	Absent	Absent	Absent	Absent	Absent	Absent	Absent
Nitrogen cycling	Ammonia oxidation	amoABC	methane/ammonia monooxygenase subunit A	Absent	Absent	Absent	Absent	Absent	Absent	Absent	Absent	Absent	Absent	Absent	Absent	Absent	Absent	Absent	Absent	Absent	Absent	Absent	Absent	Absent	Absent	Absent	Absent	Absent	Absent	Absent	Absent	Absent	Absent	Absent	Absent	Absent	Absent	Absent	Absent	Absent	Absent	Absent	Absent	Absent	Absent	Absent	Absent	Absent	Absent
Nitrogen cycling	N2 fixation	anfDKG||nifDK||vnfDKG||nifH	nitrogenase iron-iron protein, alpha subunit	Absent	Absent	Absent	Absent	Absent	Absent	Absent	Absent	Absent	Absent	Absent	Absent	Absent	Absent	Absent	Absent	Absent	Absent	Absent	Absent	Absent	Absent	Absent	Absent	Absent	Absent	Absent	Absent	Absent	Absent	Absent	Absent	Absent	Absent	Absent	Absent	Absent	Absent	Absent	Absent	Absent	Absent	Absent	Absent	Absent	Absent
Nitrogen cycling	Nitrite oxidation	nxrAB	nitrate reductase / nitrite oxidoreductase, alpha subunit	Absent	Absent	Absent	Absent	Absent	Absent	Absent	Absent	Absent	Absent	Absent	Absent	Absent	Absent	Absent	Absent	Absent	Absent	Absent	Absent	Absent	Absent	Absent	Absent	Absent	Absent	Absent	Absent	Absent	Absent	Absent	Absent	Absent	Absent	Absent	Absent	Absent	Absent	Absent	Absent	Absent	Absent	Absent	Absent	Absent	Absent
Nitrogen cycling	Nitrate reduction	napAB||narGH	periplasmic nitrate reductase NapA	Present	Present	Absent	Absent	Absent	Present	Present	Absent	Absent	Absent	Absent	Present	Present	Absent	Absent	Absent	Absent	Absent	Present	Absent	Absent	Absent	Present	Present	Present	Absent	Present	Absent	Absent	Absent	Present	Absent	Absent	Present	Present	Present	Absent	Present	Absent	Present	Present	Absent	Absent	Absent	Absent	Absent
Nitrogen cycling	Nitrite reduction to ammonia	nrfADH||nirBD	cytochrome c nitrite reductase small subunit	Absent	Present	Present	Absent	Absent	Present	Absent	Present	Present	Absent	Absent	Absent	Absent	Absent	Absent	Absent	Present	Present	Present	Present	Absent	Absent	Absent	Present	Absent	Absent	Absent	Absent	Absent	Absent	Present	Absent	Absent	Present	Absent	Present	Absent	Present	Absent	Absent	Present	Absent	Absent	Present	Absent	Absent
Nitrogen cycling	Nitrite reduction	nirKS||octR	nitrite reductase (NO-forming)	Absent	Present	Absent	Absent	Absent	Present	Present	Present	Absent	Absent	Present	Present	Present	Absent	Present	Present	Present	Absent	Present	Absent	Absent	Absent	Absent	Present	Absent	Absent	Present	Absent	Present	Absent	Present	Present	Present	Present	Absent	Absent	Present	Present	Absent	Present	Absent	Present	Present	Present	Absent	Absent
Nitrogen cycling	Nitric oxide reduction	norBC	nitric oxide reductase subunit B	Present	Present	Absent	Absent	Absent	Absent	Absent	Absent	Absent	Absent	Absent	Absent	Present	Absent	Absent	Absent	Absent	Absent	Present	Absent	Absent	Absent	Absent	Present	Absent	Absent	Absent	Present	Present	Absent	Present	Absent	Absent	Absent	Absent	Absent	Present	Present	Absent	Absent	Absent	Absent	Present	Present	Absent	Absent
Nitrogen cycling	Nitrous oxide reduction	nosDZ	nitrous oxidase accessory protein	Present	Present	Absent	Absent	Absent	Absent	Absent	Absent	Absent	Absent	Absent	Absent	Present	Absent	Absent	Absent	Absent	Absent	Absent	Present	Absent	Absent	Absent	Absent	Absent	Absent	Absent	Present	Present	Absent	Present	Absent	Absent	Absent	Absent	Absent	Present	Absent	Absent	Absent	Absent	Absent	Absent	Absent	Absent	Absent
Nitrogen cycling	Anammox	hzoA||hzsA	hydroxylamine dehydrogenase, alpha subunit	Absent	Absent	Absent	Absent	Absent	Absent	Absent	Absent	Absent	Absent	Absent	Absent	Absent	Absent	Absent	Absent	Absent	Absent	Absent	Absent	Absent	Absent	Absent	Absent	Absent	Absent	Absent	Absent	Absent	Absent	Absent	Absent	Absent	Absent	Absent	Absent	Absent	Absent	Absent	Absent	Absent	Absent	Absent	Absent	Absent	Absent
Sulfur cycling	Sulfide oxidation	fccB||sqr	flavocytochrome c sulphide dehydrogenase, flavin-binding	Present	Present	Absent	Absent	Absent	Absent	Absent	Absent	Absent	Absent	Absent	Present	Present	Absent	Absent	Absent	Absent	Absent	Absent	Absent	Absent	Absent	Absent	Absent	Present	Absent	Absent	Absent	Present	Absent	Absent	Absent	Present	Present	Absent	Present	Present	Absent	Absent	Absent	Absent	Absent	Absent	Present	Absent	Absent
Sulfur cycling	Sulfite reduction	dsrD||asrABC	dissimilatory sulfite reductase delta subunit	Absent	Absent	Present	Absent	Present	Present	Present	Absent	Absent	Absent	Present	Absent	Absent	Present	Absent	Absent	Absent	Absent	Absent	Absent	Present	Absent	Absent	Absent	Absent	Absent	Present	Absent	Absent	Absent	Absent	Absent	Absent	Absent	Absent	Absent	Absent	Present	Absent	Present	Absent	Absent	Absent	Absent	Absent	Absent
Sulfur cycling	Sulfur oxidation	dsrAB||sdo||sor	dissimilatory sulfite reductase alpha subunit	Absent	Present	Present	Absent	Present	Present	Present	Present	Present	Absent	Present	Present	Absent	Absent	Present	Absent	Absent	Absent	Absent	Absent	Present	Absent	Present	Absent	Absent	Absent	Present	Present	Absent	Absent	Present	Present	Absent	Present	Present	Present	Absent	Present	Absent	Present	Present	Present	Absent	Absent	Absent	Absent
Sulfur cycling	Sulfur reduction	sreABC||sor	sulfur reductase	Absent	Absent	Absent	Absent	Absent	Absent	Absent	Absent	Absent	Absent	Absent	Absent	Absent	Absent	Absent	Absent	Absent	Absent	Absent	Absent	Absent	Absent	Absent	Absent	Absent	Absent	Absent	Absent	Absent	Absent	Absent	Absent	Absent	Absent	Absent	Absent	Absent	Absent	Absent	Absent	Absent	Absent	Absent	Absent	Absent	Absent
Sulfur cycling	Thiosulfate oxidation	soxBCY	S-sulfosulfanyl-L-cysteine sulfohydrolase	Present	Absent	Absent	Absent	Absent	Absent	Absent	Absent	Absent	Absent	Absent	Absent	Absent	Absent	Absent	Absent	Absent	Absent	Absent	Absent	Absent	Absent	Absent	Absent	Absent	Absent	Absent	Absent	Absent	Absent	Present	Absent	Absent	Absent	Absent	Absent	Absent	Absent	Absent	Absent	Absent	Absent	Absent	Absent	Absent	Absent
Sulfur cycling	Sulfate reduction	aprA||sat	adenylylsulfate reductase, subunit A	Absent	Absent	Absent	Absent	Present	Present	Present	Absent	Absent	Absent	Present	Present	Absent	Absent	Absent	Absent	Absent	Absent	Absent	Absent	Present	Absent	Absent	Absent	Absent	Absent	Present	Absent	Absent	Absent	Present	Absent	Absent	Absent	Absent	Present	Absent	Absent	Present	Present	Absent	Absent	Absent	Absent	Absent	Present
Sulfur cycling	Thiosulfate disproportionation	phsA	thiosulfate reductase / polysulfide reductase chain A	Absent	Absent	Absent	Absent	Absent	Absent	Absent	Absent	Absent	Absent	Absent	Present	Present	Absent	Absent	Absent	Absent	Absent	Absent	Present	Absent	Absent	Absent	Present	Present	Absent	Present	Absent	Absent	Absent	Absent	Absent	Absent	Present	Present	Present	Present	Present	Absent	Present	Absent	Absent	Absent	Present	Present	Absent
Hydrogenases	FeFe hydrogenase	fefe-group-a13	FeFe hydrogenase, H2-evolution/Electron-bifurcation	Absent	Absent	Absent	Absent	Absent	Absent	Absent	Absent	Absent	Absent	Absent	Present	Absent	Present	Absent	Absent	Present	Present	Absent	Present	Absent	Absent	Absent	Absent	Absent	Absent	Absent	Absent	Absent	Absent	Absent	Absent	Absent	Absent	Absent	Present	Absent	Absent	Absent	Absent	Absent	Absent	Absent	Present	Absent	Absent
Hydrogenases	FeFe hydrogenase	fefe-group-a2	FeFe hydrogenase, H2-uptake	Absent	Absent	Absent	Absent	Absent	Absent	Absent	Absent	Absent	Absent	Absent	Absent	Absent	Absent	Absent	Absent	Absent	Absent	Absent	Absent	Absent	Absent	Absent	Absent	Absent	Absent	Absent	Absent	Absent	Absent	Absent	Absent	Absent	Absent	Absent	Absent	Absent	Absent	Absent	Absent	Absent	Absent	Absent	Absent	Absent	Absent
Hydrogenases	FeFe hydrogenase	fefe-group-a4	FeFe hydrogenase, H2-uptake/Electron-bifurcation	Absent	Absent	Absent	Absent	Absent	Absent	Absent	Absent	Absent	Absent	Absent	Absent	Absent	Absent	Absent	Absent	Absent	Absent	Absent	Absent	Absent	Absent	Absent	Absent	Absent	Absent	Absent	Absent	Absent	Absent	Absent	Absent	Absent	Absent	Absent	Absent	Absent	Absent	Absent	Absent	Absent	Absent	Absent	Absent	Absent	Absent
Hydrogenases	FeFe hydrogenase	fefe-group-b	FeFe hydrogenase, H2-evolution	Absent	Absent	Absent	Absent	Absent	Absent	Absent	Absent	Absent	Absent	Absent	Absent	Absent	Absent	Absent	Absent	Absent	Absent	Absent	Absent	Absent	Absent	Absent	Absent	Absent	Absent	Absent	Absent	Absent	Absent	Absent	Absent	Absent	Absent	Absent	Absent	Absent	Absent	Absent	Absent	Absent	Absent	Absent	Absent	Absent	Absent
Hydrogenases	FeFe hydrogenase	fefe-group-c1	FeFe hydrogenase, H2-sensing	Absent	Absent	Absent	Absent	Absent	Absent	Absent	Absent	Absent	Absent	Absent	Absent	Absent	Present	Absent	Absent	Absent	Absent	Absent	Absent	Absent	Absent	Absent	Absent	Absent	Absent	Absent	Absent	Absent	Absent	Absent	Absent	Absent	Absent	Absent	Absent	Absent	Absent	Absent	Absent	Absent	Absent	Absent	Absent	Absent	Absent
Hydrogenases	FeFe hydrogenase	fefe-group-c2	FeFe hydrogenase, H2-sensing	Absent	Absent	Absent	Absent	Absent	Absent	Absent	Absent	Absent	Absent	Absent	Absent	Absent	Absent	Absent	Absent	Absent	Absent	Absent	Absent	Absent	Absent	Absent	Absent	Absent	Absent	Absent	Absent	Absent	Absent	Absent	Absent	Absent	Absent	Absent	Absent	Absent	Absent	Absent	Absent	Absent	Absent	Absent	Absent	Absent	Absent
Hydrogenases	FeFe hydrogenase	fefe-group-c3	FeFe hydrogenase, H2-sensing	Absent	Absent	Absent	Absent	Absent	Absent	Absent	Absent	Absent	Absent	Absent	Present	Absent	Absent	Absent	Absent	Absent	Absent	Absent	Present	Absent	Absent	Absent	Absent	Absent	Absent	Absent	Absent	Absent	Absent	Absent	Absent	Absent	Absent	Absent	Present	Absent	Absent	Absent	Absent	Absent	Absent	Absent	Present	Absent	Absent
Hydrogenases	Fe hydrogenase	fe	Fe hydrogenase, Bidirectional	Absent	Absent	Absent	Absent	Absent	Absent	Absent	Absent	Absent	Absent	Absent	Absent	Absent	Absent	Absent	Absent	Absent	Absent	Absent	Absent	Absent	Absent	Absent	Absent	Absent	Absent	Absent	Absent	Absent	Absent	Absent	Absent	Absent	Absent	Absent	Absent	Absent	Absent	Absent	Absent	Absent	Absent	Absent	Absent	Absent	Absent
Hydrogenases	Ni-Fe Hydrogenase	nife-group-1	Ni-Fe Hydrogenase, H2-uptake	Present	Present	Absent	Absent	Absent	Present	Present	Absent	Absent	Absent	Present	Present	Present	Absent	Absent	Absent	Absent	Absent	Absent	Present	Absent	Absent	Present	Absent	Absent	Absent	Absent	Absent	Absent	Absent	Absent	Absent	Absent	Present	Absent	Absent	Absent	Absent	Absent	Present	Present	Absent	Absent	Absent	Absent	Absent
Hydrogenases	Ni-Fe Hydrogenase	nife-group-2ade	Ni-Fe Hydrogenase, H2-uptake	Absent	Absent	Absent	Absent	Absent	Absent	Absent	Absent	Absent	Absent	Absent	Absent	Absent	Absent	Absent	Absent	Absent	Absent	Absent	Absent	Absent	Absent	Absent	Absent	Absent	Absent	Absent	Absent	Absent	Absent	Absent	Absent	Absent	Absent	Absent	Absent	Absent	Absent	Absent	Absent	Absent	Absent	Absent	Absent	Absent	Absent
Hydrogenases	Ni-Fe Hydrogenase	nife-group-2bc	Ni-Fe Hydrogenase, H2-uptake	Absent	Absent	Absent	Absent	Absent	Absent	Absent	Absent	Absent	Absent	Absent	Absent	Absent	Absent	Absent	Absent	Absent	Absent	Absent	Absent	Absent	Absent	Absent	Absent	Absent	Absent	Absent	Absent	Absent	Absent	Absent	Absent	Absent	Absent	Absent	Absent	Absent	Present	Absent	Absent	Absent	Absent	Absent	Absent	Absent	Absent
Hydrogenases	Ni-Fe Hydrogenase	nife-group-3abd	Ni-Fe Hydrogenase, Bidirectional	Absent	Absent	Present	Absent	Absent	Absent	Absent	Absent	Present	Absent	Absent	Absent	Present	Absent	Absent	Absent	Absent	Absent	Absent	Absent	Absent	Absent	Absent	Absent	Absent	Absent	Absent	Absent	Absent	Absent	Absent	Absent	Absent	Absent	Present	Absent	Absent	Absent	Present	Absent	Present	Absent	Present	Absent	Absent	Absent
Hydrogenases	Ni-Fe Hydrogenase	nife-group-3c	Ni-Fe Hydrogenase, Electron-bifurcation	Absent	Absent	Absent	Absent	Absent	Absent	Absent	Absent	Absent	Absent	Absent	Absent	Absent	Absent	Absent	Absent	Absent	Absent	Absent	Absent	Absent	Absent	Absent	Absent	Absent	Absent	Absent	Absent	Absent	Absent	Absent	Absent	Present	Absent	Present	Absent	Absent	Absent	Absent	Absent	Present	Absent	Absent	Absent	Absent	Absent
Hydrogenases	Ni-Fe Hydrogenase	nife-group-4a-g	Ni-Fe Hydrogenase, H2-evolving	Absent	Absent	Absent	Absent	Absent	Absent	Absent	Absent	Absent	Absent	Absent	Absent	Absent	Absent	Absent	Absent	Absent	Absent	Absent	Absent	Absent	Absent	Absent	Absent	Absent	Absent	Absent	Absent	Absent	Absent	Absent	Absent	Absent	Absent	Absent	Absent	Absent	Absent	Absent	Absent	Absent	Absent	Absent	Absent	Absent	Absent
Hydrogenases	Ni-Fe Hydrogenase	nife-group-4hi	Ni-Fe Hydrogenase, H2-uptake	Absent	Absent	Absent	Absent	Absent	Absent	Absent	Absent	Absent	Absent	Absent	Absent	Absent	Absent	Absent	Absent	Absent	Absent	Absent	Absent	Absent	Absent	Absent	Absent	Absent	Absent	Absent	Absent	Absent	Absent	Absent	Absent	Absent	Absent	Absent	Absent	Absent	Absent	Absent	Absent	Absent	Absent	Absent	Absent	Absent	Absent
Oxidative phosphorylation	Complex I (NADH-quinone oxidoreductase)	nuoABC	NADH-quinone oxidoreductase subunit A	Absent	Absent	Absent	Absent	Absent	Absent	Absent	Absent	Absent	Absent	Absent	Absent	Absent	Absent	Absent	Absent	Absent	Absent	Absent	Absent	Absent	Absent	Absent	Absent	Absent	Absent	Absent	Absent	Absent	Absent	Absent	Absent	Absent	Absent	Absent	Absent	Absent	Absent	Absent	Absent	Absent	Absent	Absent	Absent	Absent	Absent
Oxidative phosphorylation	Complex I (NAD(P)H-quinone oxidoreductase)	NdhABC	NAD(P)H-quinone oxidoreductase subunit 1	Absent	Absent	Absent	Absent	Absent	Absent	Absent	Absent	Absent	Absent	Absent	Absent	Absent	Absent	Absent	Absent	Absent	Absent	Absent	Absent	Absent	Absent	Absent	Absent	Absent	Absent	Absent	Absent	Absent	Absent	Absent	Absent	Absent	Absent	Absent	Absent	Absent	Absent	Absent	Absent	Absent	Absent	Absent	Absent	Absent	Absent
Oxidative phosphorylation	Complex II (Succinate dehydrogenase/Fumarate reductase)	sdhCD	succinate dehydrogenase / fumarate reductase, cytochrome b subunit	Absent	Absent	Absent	Absent	Absent	Absent	Absent	Absent	Absent	Absent	Absent	Absent	Absent	Absent	Absent	Absent	Absent	Absent	Absent	Absent	Absent	Absent	Absent	Absent	Absent	Absent	Absent	Absent	Absent	Absent	Absent	Absent	Absent	Absent	Absent	Absent	Absent	Absent	Absent	Absent	Absent	Absent	Absent	Absent	Absent	Absent
Oxidative phosphorylation	Complex III (Cytochrome c reductase)	petAB||fbcH	ubiquinol-cytochrome c reductase iron-sulfur subunit	Absent	Absent	Absent	Absent	Absent	Absent	Absent	Absent	Absent	Absent	Absent	Absent	Absent	Absent	Absent	Absent	Absent	Absent	Absent	Absent	Absent	Absent	Absent	Absent	Absent	Absent	Absent	Absent	Absent	Absent	Absent	Absent	Absent	Absent	Absent	Absent	Absent	Absent	Absent	Absent	Absent	Absent	Absent	Absent	Absent	Absent
Oxidative phosphorylation	Complex V (ATP synthase: V/A-type H+/Na+-transporting ATPase)	atpAB (V/A-type)	V/A-type H+/Na+-transporting ATPase subunit A	Absent	Absent	Absent	Absent	Absent	Absent	Absent	Absent	Absent	Absent	Absent	Absent	Absent	Absent	Absent	Absent	Absent	Absent	Absent	Absent	Absent	Absent	Absent	Absent	Absent	Absent	Absent	Absent	Absent	Absent	Absent	Absent	Absent	Absent	Absent	Absent	Absent	Absent	Absent	Absent	Absent	Absent	Absent	Absent	Absent	Absent
Oxidative phosphorylation	Complex V (F-type H+-transporting ATPase)	atpAD (F-type)	F-type H+/Na+-transporting ATPase subunit alpha	Absent	Absent	Absent	Absent	Absent	Absent	Absent	Absent	Absent	Absent	Absent	Absent	Absent	Absent	Absent	Absent	Absent	Absent	Absent	Absent	Absent	Absent	Absent	Absent	Absent	Absent	Absent	Absent	Absent	Absent	Absent	Absent	Absent	Absent	Absent	Absent	Absent	Absent	Absent	Absent	Absent	Absent	Absent	Absent	Absent	Absent
Oxygen metabolism (Oxidative phosphorylation Complex IV)	Oxygen metabolism - cytochrome c oxidase, caa3-type	coxAB	cytochrome c oxidase subunit I	Absent	Absent	Absent	Absent	Absent	Absent	Absent	Absent	Absent	Absent	Absent	Absent	Absent	Absent	Absent	Absent	Absent	Absent	Absent	Absent	Absent	Absent	Absent	Absent	Absent	Absent	Absent	Absent	Absent	Present	Absent	Absent	Absent	Absent	Absent	Present	Absent	Absent	Absent	Present	Present	Absent	Absent	Absent	Absent	Present
Oxygen metabolism (Oxidative phosphorylation Complex IV)	Oxygen metabolism - cytochrome c oxidase, cbb3-type	ccoNOP	cytochrome c oxidase cbb3-type subunit I	Present	Present	Absent	Absent	Absent	Absent	Absent	Absent	Absent	Absent	Absent	Absent	Present	Absent	Absent	Present	Absent	Absent	Present	Present	Absent	Absent	Absent	Present	Present	Present	Absent	Absent	Absent	Absent	Present	Absent	Present	Present	Absent	Present	Present	Present	Absent	Absent	Present	Absent	Present	Present	Absent	Absent
Oxygen metabolism (Oxidative phosphorylation Complex IV)	Oxygen metabolism - cytochrome (quinone) oxidase, bo type	cyoABCD	cytochrome o ubiquinol oxidase subunit II	Absent	Absent	Absent	Absent	Absent	Absent	Absent	Absent	Absent	Absent	Absent	Absent	Absent	Absent	Absent	Absent	Absent	Absent	Absent	Absent	Absent	Absent	Absent	Absent	Absent	Absent	Absent	Absent	Absent	Absent	Absent	Absent	Absent	Absent	Absent	Absent	Absent	Absent	Absent	Absent	Absent	Absent	Absent	Absent	Absent	Present
Oxygen metabolism (Oxidative phosphorylation Complex IV)	Oxygen metabolism - cytochrome (quinone) oxidase, bd type	cydAB	cytochrome bd ubiquinol oxidase subunit I	Absent	Absent	Absent	Absent	Absent	Absent	Present	Present	Absent	Absent	Absent	Absent	Absent	Absent	Absent	Present	Present	Present	Absent	Present	Absent	Absent	Present	Present	Absent	Present	Present	Absent	Absent	Present	Absent	Absent	Present	Present	Present	Present	Absent	Present	Absent	Present	Absent	Present	Absent	Absent	Present	Absent
Oxygen metabolism (Oxidative phosphorylation Complex IV)	Oxygen metabolism - cytochrome (quinone) oxidase, aa3 type, QoxABCD	qoxAB	cytochrome aa3-600 menaquinol oxidase subunit II	Absent	Absent	Absent	Absent	Absent	Absent	Absent	Absent	Absent	Absent	Absent	Absent	Absent	Absent	Absent	Absent	Absent	Absent	Absent	Absent	Absent	Absent	Absent	Absent	Absent	Absent	Absent	Absent	Absent	Absent	Absent	Absent	Absent	Absent	Absent	Absent	Absent	Absent	Absent	Absent	Absent	Absent	Absent	Absent	Absent	Absent
Urea utilization	Urease	ureABC	urease subunit alpha	Absent	Absent	Absent	Absent	Absent	Absent	Absent	Absent	Absent	Absent	Absent	Absent	Absent	Absent	Absent	Absent	Absent	Absent	Absent	Absent	Absent	Absent	Absent	Absent	Absent	Absent	Absent	Absent	Absent	Absent	Absent	Absent	Absent	Absent	Absent	Absent	Absent	Absent	Absent	Absent	Absent	Absent	Absent	Absent	Absent	Absent
Halogenated compound utilization	Halogenated compounds breakdown	E3.8.1.2||pcpC||cprA||pceA	2-haloacid dehalogenase	Absent	Absent	Absent	Absent	Absent	Absent	Absent	Absent	Absent	Absent	Absent	Absent	Absent	Absent	Absent	Absent	Absent	Absent	Absent	Absent	Absent	Absent	Absent	Absent	Absent	Absent	Absent	Absent	Absent	Absent	Absent	Absent	Absent	Absent	Absent	Absent	Absent	Absent	Absent	Absent	Absent	Absent	Absent	Absent	Absent	Absent
Perchlorate reduction	Perchlorate reduction	pcrAB	perchlorate reductase, subunit alpha	Absent	Absent	Absent	Absent	Absent	Absent	Absent	Absent	Absent	Absent	Absent	Absent	Absent	Absent	Absent	Absent	Absent	Absent	Absent	Absent	Absent	Absent	Absent	Absent	Absent	Absent	Absent	Absent	Absent	Absent	Absent	Absent	Absent	Absent	Absent	Absent	Absent	Absent	Absent	Absent	Absent	Absent	Absent	Absent	Absent	Absent
Chlorite reduction	Chlorite reduction	cld	chlorite dismutase	Absent	Absent	Absent	Absent	Absent	Absent	Absent	Absent	Absent	Absent	Absent	Absent	Absent	Absent	Absent	Absent	Absent	Absent	Absent	Absent	Absent	Absent	Absent	Absent	Absent	Absent	Absent	Absent	Absent	Absent	Absent	Absent	Absent	Absent	Absent	Absent	Absent	Absent	Absent	Absent	Absent	Absent	Absent	Absent	Absent	Absent
As cycling	Arsenite oxidation	aoxAB	arsenite oxidase small subunit	Absent	Absent	Absent	Absent	Absent	Absent	Absent	Absent	Absent	Absent	Absent	Absent	Absent	Absent	Absent	Absent	Absent	Absent	Absent	Absent	Absent	Absent	Absent	Absent	Absent	Absent	Absent	Absent	Absent	Absent	Absent	Absent	Absent	Absent	Absent	Absent	Absent	Absent	Absent	Absent	Absent	Absent	Absent	Absent	Absent	Absent
As cycling	Arsenate reduction	arsC12	arsenate reductase (glutaredoxin)	Absent	Absent	Absent	Absent	Absent	Absent	Absent	Absent	Absent	Absent	Absent	Absent	Absent	Absent	Absent	Absent	Absent	Absent	Absent	Absent	Absent	Absent	Absent	Absent	Absent	Absent	Absent	Absent	Absent	Absent	Absent	Absent	Absent	Absent	Absent	Absent	Absent	Absent	Absent	Absent	Absent	Absent	Absent	Absent	Absent	Absent
Selenate reduction	Selenate reduction	ygfMK||xdhD	putative selenate reductase FAD-binding subunit	Absent	Present	Absent	Absent	Absent	Present	Present	Absent	Present	Absent	Present	Present	Present	Present	Present	Absent	Absent	Absent	Present	Present	Present	Absent	Absent	Present	Absent	Absent	Present	Absent	Absent	Absent	Absent	Absent	Present	Absent	Absent	Absent	Present	Absent	Absent	Absent	Absent	Absent	Present	Absent	Absent	Absent
Nitrile hydration	Nitrile hydratase	nthAB	nitrile hydratase subunit alpha	Absent	Absent	Absent	Absent	Absent	Absent	Absent	Absent	Absent	Absent	Absent	Absent	Absent	Absent	Absent	Absent	Absent	Absent	Absent	Absent	Absent	Absent	Absent	Absent	Absent	Absent	Absent	Absent	Absent	Absent	Absent	Absent	Absent	Absent	Absent	Absent	Absent	Absent	Absent	Absent	Absent	Absent	Absent	Absent	Absent	Absent
Metal reduction	Metal (Iron/Manganese) reduction	mtrBC	decaheme c-type cytochrome, OmcA/MtrC family	Absent	Absent	Absent	Absent	Absent	Absent	Absent	Absent	Absent	Absent	Absent	Absent	Absent	Absent	Absent	Absent	Absent	Absent	Absent	Absent	Absent	Absent	Absent	Absent	Absent	Absent	Absent	Absent	Absent	Absent	Absent	Absent	Absent	Absent	Absent	Absent	Absent	Absent	Absent	Absent	Absent	Absent	Absent	Absent	Absent	Absent
Pili formation	Pili formation	PilA	Type IV pilus assembly protein	Absent	Absent	Absent	Absent	Absent	Absent	Absent	Absent	Absent	Absent	Absent	Absent	Absent	Present	Absent	Absent	Absent	Absent	Absent	Absent	Absent	Absent	Absent	Absent	Absent	Absent	Absent	Absent	Absent	Absent	Absent	Absent	Absent	Absent	Absent	Absent	Absent	Absent	Absent	Absent	Absent	Absent	Absent	Absent	Absent	Absent
[truncated: 257 more columns]

## Sheet: TableS4
rep_vMAG_names	rep_vMAG_ID	Max coverage	contig_id	contig_length	provirus	proviral_length	gene_count	viral_genes	host_genes	checkv_quality	miuvig_quality	completeness	completeness_method	contamination	kmer_freq	warnings	vConTACT2 status	vConTACT2 cluster	vConTACT2 clustered with	BioSample Accession ID
rep_vMAG_1	GMC3_38	6332.91	GMC3_38_length_56085_cov_401.321578	56085	No	NA	59	16	0	Complete	High-quality	100	DTR (high-confidence)	0	1.01		Outlier			SAMN30801457
rep_vMAG_2	GMC6_204	11.5398	GMC6_204_length_53029_cov_8.372919	53029	No	NA	70	18	0	Complete	High-quality	100	DTR (high-confidence)	0	1		Clustered	VC_129_0		SAMN30801458
rep_vMAG_3	GMC6_262	16.1112	GMC6_262_length_48107_cov_11.657558	48107	No	NA	50	4	0	Complete	High-quality	100	DTR (high-confidence)	0	1		Singleton			SAMN30801459
rep_vMAG_4	GMC6_281	39.1566	GMC6_281_length_47112_cov_28.422658	47112	No	NA	52	9	0	Complete	High-quality	100	DTR (high-confidence)	0	1		Singleton			SAMN30801460
rep_vMAG_5	GMC6_362	22.5879	GMC6_362_length_42730_cov_16.463878	42730	No	NA	57	5	4	Complete	High-quality	100	DTR (high-confidence)	0	1		Singleton			SAMN30801461
rep_vMAG_6	GMC6_364	14.2504	GMC6_364_length_42623_cov_10.435327	42623	No	NA	67	3	0	Complete	High-quality	100	DTR (high-confidence)	0	1		Singleton			SAMN30801462
rep_vMAG_7	GMC6_389	14.505	GMC6_389_length_41405_cov_10.596832	41405	No	NA	65	9	0	Complete	High-quality	100	DTR (high-confidence)	0	1		Singleton			SAMN30801463
rep_vMAG_8	GMC6_466	27.2776	GMC6_466_length_38204_cov_20.152455	38204	No	NA	69	10	1	Complete	High-quality	100	DTR (high-confidence)	0	1.01		Singleton			SAMN30801464
rep_vMAG_9	GMC6_5497	13.2435	GMC6_5497_length_12298_cov_9.992567	12298	No	NA	23	3	0	Complete	High-quality	100	DTR (high-confidence)	0	1		Clustered	VC_374_0		SAMN30801465
rep_vMAG_10	GMC6_5557	13.5201	GMC6_5557_length_12237_cov_10.010836	12237	No	NA	21	3	0	Complete	High-quality	100	ITR (high-confidence)	0	1		Clustered	VC_374_0		SAMN30801466
rep_vMAG_11	GMC6_5598	11.726	GMC6_5598_length_12188_cov_8.662656	12188	No	NA	20	3	0	Complete	High-quality	100	ITR (high-confidence)	0	1		Clustered	VC_374_0		SAMN30801467
rep_vMAG_12	GMC6_580	8.55881	GMC6_580_length_35089_cov_6.183707	35089	No	NA	55	7	3	Complete	High-quality	100	DTR (high-confidence)	0	1		Singleton			SAMN30801468
rep_vMAG_13	GMC7_127	18.3569	GMC7_127_length_40571_cov_13.781420	40571	No	NA	47	4	1	Complete	High-quality	100	DTR (high-confidence)	0	1		Singleton			SAMN30801469
rep_vMAG_14	GMC7_15	37.9559	GMC7_15_length_79251_cov_28.100573	79251	No	NA	102	16	1	Complete	High-quality	100	DTR (high-confidence)	0	1		Outlier			SAMN30801470
rep_vMAG_15	GMC8_219	12.2827	GMC8_219_length_50044_cov_9.017524	50044	No	NA	68	18	0	Complete	High-quality	100	DTR (high-confidence)	0	1		Clustered	VC_129_0		SAMN30801471
rep_vMAG_16	GMC8_310	19.3057	GMC8_310_length_43595_cov_14.253881	43595	No	NA	64	18	0	Complete	High-quality	100	DTR (high-confidence)	0	1		Clustered	VC_124_0	Myoviridae	SAMN30801472
rep_vMAG_17	GMC8_343	16.1864	GMC8_343_length_42080_cov_12.062939	42080	No	NA	68	17	0	Complete	High-quality	100	DTR (high-confidence)	0	1		Singleton			SAMN30801473
rep_vMAG_18	GMC8_376	19.3242	GMC8_376_length_40873_cov_14.321745	40873	No	NA	71	25	0	Complete	High-quality	100	DTR (high-confidence)	0	1		Clustered	VC_238_0	Podoviridae	SAMN30801474
rep_vMAG_19	GMC8_473	61.0722	GMC8_473_length_37357_cov_46.426385	37357	No	NA	49	8	0	Complete	High-quality	100	DTR (high-confidence)	0	1		Singleton			SAMN30801475
rep_vMAG_20	NODE_158	20.321	NODE_158_length_45869_cov_14.689833	45869	No	NA	53	15	0	Complete	High-quality	100	DTR (high-confidence)	0	1		Clustered	VC_251_0	Siphoviridae	SAMN30801476
rep_vMAG_21	NODE_2	33.0968	NODE_2_length_192092_cov_24.481168	192092	No	NA	260	14	2	Complete	High-quality	100	DTR (high-confidence)	0	1		Singleton			SAMN30801477
rep_vMAG_22	NODE_82	31.3733	NODE_82_length_59459_cov_14.742240	59459	No	NA	75	13	1	Complete	High-quality	100	DTR (high-confidence)	0	1		Clustered	VC_292_0		SAMN30801478
rep_vMAG_23	vRhyme_1306	14.5833	vRhyme_bin_1306	55072	No	NA	60	17	1	High-quality	High-quality	90.29	AAI-based (high-confidence)	0	1		Clustered	VC_295_0		SAMN30801479
rep_vMAG_24	vRhyme_1426	23.0792	vRhyme_bin_1426	58103	No	NA	72	19	0	High-quality	High-quality	100	AAI-based (high-confidence)	0	1.29	contig >1.5x longer than expected genome length	Outlier			SAMN30801480
rep_vMAG_25	vRhyme_1628	98.52	vRhyme_bin_1628	91423	No	NA	120	20	2	High-quality	High-quality	100	AAI-based (high-confidence)	0	1.02		Outlier			SAMN30801481
rep_vMAG_26	vRhyme_1660	11.5503	vRhyme_bin_1660	115947	No	NA	109	15	2	Complete	High-quality	100	DTR (high-confidence)	0	1		Singleton			SAMN30801482
rep_vMAG_27	vRhyme_1853	7.641	vRhyme_bin_1853	64938	No	NA	65	8	1	High-quality	High-quality	100	AAI-based (high-confidence)	0	1		Singleton			SAMN30801483
rep_vMAG_28	vRhyme_1858	12.7811	vRhyme_bin_1858	45398	No	NA	38	6	1	High-quality	High-quality	100	AAI-based (high-confidence)	0	1		Singleton			SAMN30801484
rep_vMAG_29	vRhyme_1952	30.3897	vRhyme_bin_1952	41370	No	NA	45	7	2	High-quality	High-quality	100	AAI-based (high-confidence)	0	1		Outlier			SAMN30801485
rep_vMAG_30	vRhyme_1976	11.1148	vRhyme_bin_1976	107847	Yes	56169	88	15	11	High-quality	High-quality	100	AAI-based (high-confidence)	47.92	1	contig >1.5x longer than expected genome length	Outlier			SAMN30801486
rep_vMAG_31	vRhyme_256	37.01	vRhyme_bin_256	294251	No	NA	339	28	7	Complete	High-quality	100	DTR (high-confidence)	0	1		Outlier			SAMN30801487
rep_vMAG_32	vRhyme_258	9.03423	vRhyme_bin_258	36132	No	NA	38	11	1	High-quality	High-quality	90.42	AAI-based (high-confidence)	0	1		Clustered	VC_292_0		SAMN30801488
rep_vMAG_33	vRhyme_319	16.2133	vRhyme_bin_319	96018	No	NA	108	24	1	High-quality	High-quality	100	AAI-based (high-confidence)	0	1	contig >1.5x longer than expected genome length	Singleton			SAMN30801489
rep_vMAG_34	vRhyme_3225	63.1083	vRhyme_bin_3225	48309	No	NA	48	13	0	High-quality	High-quality	100	AAI-based (high-confidence)	0	1.03		Clustered	VC_292_0		SAMN30801490
rep_vMAG_35	vRhyme_326	25.3143	vRhyme_bin_326	56805	No	NA	55	17	0	High-quality	High-quality	90.46	AAI-based (high-confidence)	0	1		Singleton			SAMN30801491
rep_vMAG_36	vRhyme_3423	220.001	vRhyme_bin_3423	277023	No	NA	334	30	20	Complete	High-quality	100	DTR (high-confidence)	0	1		Outlier			SAMN30801492
rep_vMAG_37	vRhyme_3778	10.2251	vRhyme_bin_3778	31941	No	NA	30	12	0	High-quality	High-quality	100	AAI-based (high-confidence)	0	1.02		Clustered	VC_455_0	Podoviridae	SAMN30801493
rep_vMAG_38	vRhyme_3923	51.6685	vRhyme_bin_3923	39072	No	NA	50	15	0	Complete	High-quality	100	DTR (high-confidence)	0	1		Clustered	VC_292_0		SAMN30801494
rep_vMAG_39	vRhyme_403	16.9351	vRhyme_bin_403	77512	No	NA	53	16	1	High-quality	High-quality	100	AAI-based (high-confidence)	0	1.07		Singleton			SAMN30801495
rep_vMAG_40	vRhyme_4203	527.33	vRhyme_bin_4203	16316	No	NA	12	0	4	High-quality	High-quality	100	AAI-based (high-confidence)	0	1.9	no viral genes detected; high kmer_freq may indicate large duplication	Singleton			SAMN30801496
rep_vMAG_41	vRhyme_428	8.6365	vRhyme_bin_428	43275	No	NA	51	10	0	High-quality	High-quality	100	AAI-based (high-confidence)	0	1		Clustered	VC_292_0		SAMN30801497
rep_vMAG_42	vRhyme_431	8.75407	vRhyme_bin_431	73436	No	NA	67	13	0	High-quality	High-quality	100	AAI-based (high-confidence)	0	1		Clustered	VC_292_0		SAMN30801498
rep_vMAG_43	vRhyme_490	15.1875	vRhyme_bin_490	83271	No	NA	85	19	1	High-quality	High-quality	100	AAI-based (high-confidence)	0	1.24		Singleton			SAMN30801499
rep_vMAG_44	vRhyme_509	9.56879	vRhyme_bin_509	36115	No	NA	33	5	0	High-quality	High-quality	98.28	AAI-based (high-confidence)	0	1		Outlier			SAMN30801500
rep_vMAG_45	vRhyme_58	7.10475	vRhyme_bin_58	86216	No	NA	65	9	0	High-quality	High-quality	100	AAI-based (high-confidence)	0	1		Singleton			SAMN30801501
rep_vMAG_46	vRhyme_818	65.5702	vRhyme_bin_818	437020	Yes	220583	447	49	55	Complete	High-quality	100	Provirus (high-confidence)	49.53	1.01	contig >1.5x longer than expected genome length	Singleton			SAMN30801502
rep_vMAG_47	vRhyme_1156	4.61393	vRhyme_bin_1156	37141	No	NA	41	12	0	High-quality	High-quality	100	AAI-based (high-confidence)	0	1		Clustered	VC_292_0		SAMN30801503

## Sheet: TableS5
rep_vMAG_names	Gene	PROKKA_ID	Start	Stop	PROKKA_EC	PROKKA_Name	PROKKA_DB	PROKKA_Gene	PROKKA_Product	PHROG_ID	PHROG_alnScore	PHROG_eVal	PHROG_Annotation	PHROG_Category	PHROG_RefSeq	PHROG_Pfam_hit	PHROG_GO_hit	PHROG_KO_hit	COG_ID	COG_Bit_score	COG_Name	COG	COG_Letter_x	COG_Function_x	COG_Function_y	COG_Function_1	COG_Function_2	Kegg_id	Kegg_hit	Viral_id	Viral_hit	Pfam_hits	Cazy_hits	Vogdb_id	Vogdb_cat	Vogdb_hit	AMG_flag	Auxiliary_score	AMG_Prediction	VOG_ID	E-value	VOG_score	VOG_Name
rep_vMAG_1	vMAG_1_length_56085_648_914	LICIJIKE_02816	648	914					hypothetical protein																												F	4	No_AMG
rep_vMAG_1	vMAG_1_length_56085_916_1953	LICIJIKE_02817	916	1953					hypothetical protein	phrog_4226	182	1.06e-52	baseplate protein	tail	baseplate assembly ...	PF04865.13 : Baseplate_J‚Ä¶	unknown	unknown	WP_106471703.1	194	baseplate assembly protein [Thalassococcus sp. SH-1]	COG3948	X	Mobilome: prophages, transposons	Phage-related baseplate assembly protein	Unknown	Unknown			YP_009284277.1	YP_009284277.1 putative baseplate J-like protein [Enterobacter phage Arya]	Baseplate J-like protein [PF04865.14]		sp|P51767|BPJ_BPP2	Xh;Xs	sp|P51767|BPJ_BPP2 Baseplate protein J; XhXs	VF	4	No_AMG	VOG02429	9.6e-34	114.9	hypothetical protein
rep_vMAG_1	vMAG_1_length_56085_1953_2297	LICIJIKE_02818	1953	2297					hypothetical protein																												F	1	No_AMG
rep_vMAG_1	vMAG_1_length_56085_2297_3283	LICIJIKE_02819	2297	3283					hypothetical protein	phrog_1005	71	3.09e-14	major head protein	head and packaging	major capsid protei...	PF03864.14 : Phage_cap_E‚Ä¶	unknown	unknown																sp|A9CRA7|CAPSD_BPMR1	Xh;Xs	sp|A9CRA7|CAPSD_BPMR1 Major capsid protein; XhXs	VF	1	No_AMG	VOG10097	1.5e-29	101.1	hypothetical protein
rep_vMAG_1	vMAG_1_length_56085_3285_3938	LICIJIKE_02820	3285	3938					hypothetical protein																												F	1	No_AMG
rep_vMAG_1	vMAG_1_length_56085_3935_5260	LICIJIKE_02821	3935	5260					hypothetical protein	phrog_53	108	1.78e-26	head maturation protease	head and packaging	head maturation pro...	PF00378.19 : ECH_1 ; PF‚Ä¶	GO:0003824 catalytic act‚Ä¶	K01358 ATP-dependent Clp‚Ä¶	WP_011523973.1	70.1	phage major capsid protein [Candidatus Koribacter versatilis]	COG0616	O	Posttranslational modification, protein turnover, chaperones	Periplasmic serine protease, ClpP class	SppA	Unknown			YP_007518388.1	YP_007518388.1 peptidase S49 [Rhodobacter phage RcapNL]	Peptidase family S49 [PF01343.18]; Clp protease [PF00574.23]		sp|P03711|SCAF_LAMBD	Xh;Xs	sp|P03711|SCAF_LAMBD Capsid assembly protease C; XhXs	VPF	1	No_AMG	VOG09749	4.3e-18	63.7	hypothetical protein
rep_vMAG_1	vMAG_1_length_56085_5358_6455	LICIJIKE_02822	5358	6455					hypothetical protein	phrog_52	138	3.04e-36	tail protein	tail	tail protein [n=30]...	PF05954.10 : Phage_GPD ‚Ä¶	unknown	K06905 uncharacterized p‚Ä¶	WP_044616097.1	72.8	hypothetical protein [Gynuella sunshinyii]	COG3500	X	Mobilome: prophages, transposons	Phage protein D	gpD	Unknown	K06905	uncharacterized protein	YP_009284290.1	YP_009284290.1 putative transcriptional regulator [Enterobacter phage Arya]	Phage late control gene D protein (GPD) [PF05954.11]		sp|P10312|BPD_BPP2	Xh;Xs	sp|P10312|BPD_BPP2 Probable baseplate hub protein; XhXs	V	1	No_AMG	VOG00859	9.1e-50	167.4	hypothetical protein
rep_vMAG_1	vMAG_1_length_56085_6503_6817	LICIJIKE_02823	6503	6817					hypothetical protein
rep_vMAG_1	vMAG_1_length_56085_6810_7562	LICIJIKE_02824	6810	7562					hypothetical protein	phrog_424	48	5.13e-07	phosphoadenosine phosphosulfate reductase	moron, auxiliary metabolic gene and host takeover	hypothetical protei...	PF02677.13 : DUF208 ; P‚Ä¶	GO:0008171 O-methyltrans‚Ä¶	K00957 sulfate adenylylt‚Ä¶	WP_065533860.1	214	phosphoadenosine phosphosulfate reductase [Flavonifractor plautii]	COG0175	EH	Unknown	3'-phosphoadenosine 5'-phosphosulfate sulfotransferase (PAPS reductase)/FAD synthetase or related enzyme	CysD	Cysteine biosynthesis			YP_008239633.1	YP_008239633.1 hypothetical protein SP031_00180 [Salmonella phage FSL SP-031]	Phosphoadenosine phosphosulfate reductase family [PF01507.19]		sp|P03766|Y290_LAMBD	Xu	sp|P03766|Y290_LAMBD Uncharacterized nin region protein ORF290; Xu		1	No_AMG	VOG00294	2.6e-34	116.7	hypothetical protein
rep_vMAG_1	vMAG_1_length_56085_8137_8505	LICIJIKE_02825	8137	8505					hypothetical protein
rep_vMAG_1	vMAG_1_length_56085_8540_8767	LICIJIKE_02826	8540	8767					hypothetical protein	phrog_3008	46	2.37e-08	DNA methyltransferase	other	hypothetical protei...	PF07757.12 : AdoMet_MTas‚Ä¶	GO:0001510 RNA methylati‚Ä¶	K00571 site-specific DNA‚Ä¶	WP_081848462.1	67	site-specific DNA-methyltransferase [Mucinivorans hirudinis]	COG0863	L	Replication, recombination and repair	DNA modification methylase	YhdJ	Unknown			YP_009100949.1	YP_009100949.1 putative DNA methylase [Idiomarinaceae phage 1N2-2]	DNA methylase [PF01555.18]						1	No_AMG	VOG00606	4e-25	86.5	hypothetical protein
rep_vMAG_1	vMAG_1_length_56085_8781_8987	LICIJIKE_02827	8781	8987					hypothetical protein																													1	No_AMG
rep_vMAG_1	vMAG_1_length_56085_9037_9219	LICIJIKE_02828	9037	9219					hypothetical protein	phrog_67	48	5.66e-07	DNA methyltransferase	other	DNA methylase [n=24...	PF01555.17 : N6_N4_Mtase‚Ä¶	GO:0006364 rRNA processi‚Ä¶	K00571 site-specific DNA‚Ä¶	WP_006621133.1	82.4	MULTISPECIES: site-specific DNA-methyltransferase [Arthrospira]	COG0863	L	Replication, recombination and repair	DNA modification methylase	YhdJ	Unknown			YP_009100949.1	YP_009100949.1 putative DNA methylase [Idiomarinaceae phage 1N2-2]							1	No_AMG
rep_vMAG_1	vMAG_1_length_56085_9257_9330	LICIJIKE_02829	9257	9330					tRNA-Phe(gaa)
rep_vMAG_1	vMAG_1_length_56085_9654_13088	LICIJIKE_02830	9654	13088					hypothetical protein	phrog_4913	170	2.91e-43	replication	DNA, RNA and nucleotide metabolism	primase [n=2]; orig...	PF06862.11 : UTP25 ; PF‚Ä¶	GO:0070823 HDA1 complex ‚Ä¶	K06919 putative DNA prim‚Ä¶	WP_088620947.1	157	hypothetical protein [Methylovulum psychrotolerans]	COG4643	X	Mobilome: prophages, transposons	Uncharacterized domain associated with phage/plasmid primase	Unknown	Unknown			YP_001039868.1	YP_001039868.1 putative replication protein RepA [Vibrio virus VP882]	Origin of replication binding protein [PF02399.15]		sp|P28947|OBP_EHV1B	Xr;Xh	sp|P28947|OBP_EHV1B Replication origin-binding protein; XhXr	V	1	No_AMG	VOG00422	2.8e-55	185.6	hypothetical protein
rep_vMAG_1	vMAG_1_length_56085_13290_13457	LICIJIKE_02831	13290	13457					hypothetical protein																													1	No_AMG
rep_vMAG_1	vMAG_1_length_56085_13563_13799	LICIJIKE_02832	13563	13799					hypothetical protein																													1	No_AMG
rep_vMAG_1	vMAG_1_length_56085_13940_14515	LICIJIKE_02833	13940	14515					hypothetical protein																													1	No_AMG
rep_vMAG_1	vMAG_1_length_56085_14496_16265	LICIJIKE_02834	14496	16265	eC_number=3.6.4.12	Name=uvrD	db_xref=COG:COG0210	gene=uvrD	DNA helicase II	phrog_1967	136	4.76e-34	DNA helicase	DNA, RNA and nucleotide metabolism	hypothetical protei...	PF09848.8 : DUF2075 ; P‚Ä¶	GO:0005524 ATP binding ;‚Ä¶	K03656 ATP-dependent DNA‚Ä¶	WP_012858979.1	221	ATPase AAA [Streptobacillus moniliformis]	COG0210	L	Replication, recombination and repair	Superfamily I DNA or RNA helicase	UvrD	Unknown	K03657	DNA helicase II / ATP-dependent DNA helicase PcrA [EC:3.6.4.12]	YP_009015602.1	YP_009015602.1 gp299 [Bacillus virus G]	UvrD/REP helicase N-terminal domain [PF00580.21]; UvrD-like helicase C-terminal domain [PF13361.6]; AAA domain [PF13245.6]; UvrD-like helicase C-terminal domain [PF13538.6]		sp|F1ND48|FBH1_CHICK	Xh	sp|F1ND48|FBH1_CHICK F-box DNA helicase 1; Xh		1	No_AMG	VOG03158	6.1e-77	257.5	DNA helicase II
rep_vMAG_1	vMAG_1_length_56085_16516_17370	LICIJIKE_02835	16516	17370					hypothetical protein																							PDDEXK-like domain of unknown function (DUF3799) [PF12684.7]						1	No_AMG	VOG00233	6.7e-11	39.2	hypothetical protein
rep_vMAG_1	vMAG_1_length_56085_17367_18203	LICIJIKE_02836	17367	18203					hypothetical protein																													1	No_AMG
rep_vMAG_1	vMAG_1_length_56085_18264_20252	LICIJIKE_02837	18264	20252					hypothetical protein	phrog_15	229	1.37e-63	terminase large subunit	head and packaging	terminase large sub...	PF05876.11 : Terminase_G‚Ä¶	GO:0003676 nucleic acid ‚Ä¶	unknown	WP_081562749.1	78.6	terminase [Parasaccharibacter apium]	COG5525	X	Mobilome: prophages, transposons	Phage terminase, large subunit GpA	gpA1	Unknown			YP_001039815.1	YP_001039815.1 putative phage terminase large subunit [Vibrio virus VP882]	Phage terminase large subunit (GpA) [PF05876.12]						1	No_AMG
rep_vMAG_1	vMAG_1_length_56085_20245_20802	LICIJIKE_02838	20245	20802					hypothetical protein										WP_041615170.1	46.2	hypothetical protein [Oscillibacter valericigenes]	COG4220	X	Mobilome: prophages, transposons	Phage DNA packaging protein, Nu1 subunit of terminase	Nu1	Unknown											1	No_AMG	VOG00223	9.9e-07	26.4	hypothetical protein
rep_vMAG_1	vMAG_1_length_56085_21287_22927	LICIJIKE_02839	21287	22927					hypothetical protein										WP_060688670.1	77	hypothetical protein [Persicobacter sp. JZB09]	COG1475	D	Cell cycle control, cell division, chromosome partitioning	Chromosome segregation protein Spo0J, contains ParB-like nuclease domain	Spo0J	Unknown											1	No_AMG
rep_vMAG_1	vMAG_1_length_56085_22929_23240	LICIJIKE_02840	22929	23240					hypothetical protein																													1	No_AMG
rep_vMAG_1	vMAG_1_length_56085_23321_23575	LICIJIKE_02841	23321	23575					hypothetical protein
rep_vMAG_1	vMAG_1_length_56085_23560_24876	LICIJIKE_02842	23560	24876					hypothetical protein	phrog_2013	43	6.33e-05	lytic tail protein	tail	lytic tail protein ...	PF13406.5 : SLT_2 ; PF0‚Ä¶	unknown	unknown	WP_100917413.1	75.1	lytic transglycosylase [Candidatus Thiodictyon syntrophicum]	COG0741	M	Cell wall/membrane/envelope biogenesis	Soluble lytic murein transglycosylase or regulatory protein s ( may contain LysM/invasin domain)	MltE	Unknown													VOG00651	1.4e-13	49.1	hypothetical protein
rep_vMAG_1	vMAG_1_length_56085_24873_26822	LICIJIKE_02843	24873	26822					hypothetical protein																													1	No_AMG
rep_vMAG_1	vMAG_1_length_56085_26828_27013	LICIJIKE_02844	26828	27013					hypothetical protein
rep_vMAG_1	vMAG_1_length_56085_27440_27805	LICIJIKE_02845	27440	27805					hypothetical protein																													1	No_AMG
rep_vMAG_1	vMAG_1_length_56085_28285_28728	LICIJIKE_02846	28285	28728					hypothetical protein																													1	No_AMG
rep_vMAG_1	vMAG_1_length_56085_29002_29577	LICIJIKE_02847	29002	29577					hypothetical protein
rep_vMAG_1	vMAG_1_length_56085_29667_30026	LICIJIKE_02848	29667	30026					hypothetical protein																													1	No_AMG
rep_vMAG_1	vMAG_1_length_56085_30268_30567	LICIJIKE_02849	30268	30567					hypothetical protein																													1	No_AMG
rep_vMAG_1	vMAG_1_length_56085_30658_30777	LICIJIKE_02850	30658	30777					hypothetical protein
rep_vMAG_1	vMAG_1_length_56085_30781_31086	LICIJIKE_02851	30781	31086					hypothetical protein																													1	No_AMG
rep_vMAG_1	vMAG_1_length_56085_31120_31482	LICIJIKE_02852	31120	31482					hypothetical protein										WP_013655771.1	74.7	ASCH domain-containing protein [Cellulosilyticum lentocellum]	COG4933	K	Transcription	Predicted transcriptional regulator, contains an HTH and PUA-like domains	Unknown	Unknown											1	No_AMG
rep_vMAG_1	vMAG_1_length_56085_31808_32278	LICIJIKE_02853	31808	32278					hypothetical protein
rep_vMAG_1	vMAG_1_length_56085_32335_32646	LICIJIKE_02854	32335	32646					hypothetical protein	phrog_5702	41	2.28e-06	Holliday junction resolvase	DNA, RNA and nucleotide metabolism	hypothetical protei...	PF08774.10 : VRR_NUC ; ‚Ä¶	GO:0006281 DNA repair ; ‚Ä¶	unknown												YP_007675311.1	YP_007675311.1 hypothetical protein SUBG_00054 [Sulfitobacter phage pCB2047-C]							1	No_AMG	VOG00135	6.8e-10	36.8	hypothetical protein
rep_vMAG_1	vMAG_1_length_56085_32661_33023	LICIJIKE_02855	32661	33023					hypothetical protein	phrog_43	62	4.13e-13	baseplate wedge subunit	tail	baseplate wedge sub...	PF04965.13 : GPW_gp25 ;‚Ä¶	unknown	K06903 uncharacterized p‚Ä¶
rep_vMAG_1	vMAG_1_length_56085_33025_34347	LICIJIKE_02856	33025	34347					hypothetical protein	phrog_21	151	6.03e-39	portal protein	head and packaging	portal protein [n=6...	PF05136.12 : Phage_porta‚Ä¶	GO:0005198 structural mo‚Ä¶	unknown	WP_121815481.1	143	phage portal protein [Buttiauxella sp. 3AFRM03]	COG5511	X	Mobilome: prophages, transposons	Phage capsid protein	Unknown	Unknown			YP_009289234.1	YP_009289234.1 portal protein [Pseudomonas phage MD8]	Phage portal protein, lambda family [PF05136.13]		sp|P36272|PORTL_BPP21	Xr;Xs;Xp	sp|P36272|PORTL_BPP21 Portal protein B; XpXrXs	V	1	No_AMG	VOG00853	1.7e-26	91.1	hypothetical protein
rep_vMAG_1	vMAG_1_length_56085_34347_34739	LICIJIKE_02857	34347	34739					hypothetical protein																													1	No_AMG
rep_vMAG_1	vMAG_1_length_56085_34807_41703	LICIJIKE_02858	34807	41703					hypothetical protein	phrog_28	184	5.62e-48	tail length tape measure protein	tail	tail tape measure p...	PF15254.5 : CCDC14 ;	unknown	unknown	WP_081581626.1	248	phage tail tape measure protein [Pararhodospirillum photometricum]	COG5283	X	Mobilome: prophages, transposons	Phage-related tail protein	Unknown	Unknown			YP_009167732.1	YP_009167732.1 gp25 protein [Vibrio phage VP585]	Phage-related minor tail protein [PF10145.9]						1	No_AMG	VOG00437	1.2e-25	87.9	hypothetical protein
rep_vMAG_1	vMAG_1_length_56085_41745_42206	LICIJIKE_02859	41745	42206					hypothetical protein																													1	No_AMG
rep_vMAG_1	vMAG_1_length_56085_42297_42692	LICIJIKE_02860	42297	42692					hypothetical protein	phrog_76	87	5.16e-21	tail protein	tail	tail protein [n=19]...	PF06995.10 : Phage_P2_Gp‚Ä¶	unknown	K06906 uncharacterized p‚Ä¶										K06906	uncharacterized protein	NP_958081.1	NP_958081.1 gp25 [Salmonella virus PsP3]	Phage P2 GpU [PF06995.11]		sp|B0ZSH1|TMP_BPHA1	Xs	sp|B0ZSH1|TMP_BPHA1 Probable tape measure protein; Xs	V	1	No_AMG	VOG00602	1.3e-17	60.7	hypothetical protein
rep_vMAG_1	vMAG_1_length_56085_42693_42980	LICIJIKE_02861	42693	42980					hypothetical protein																													1	No_AMG
rep_vMAG_1	vMAG_1_length_56085_42983_43924	LICIJIKE_02862	42983	43924					hypothetical protein	phrog_67	106	6.41e-26	DNA methyltransferase	other	DNA methylase [n=24...	PF01555.17 : N6_N4_Mtase‚Ä¶	GO:0006364 rRNA processi‚Ä¶	K00571 site-specific DNA‚Ä¶	WP_014796613.1	86.3	site-specific DNA-methyltransferase [Bernardetia litoralis]	COG0863	L	Replication, recombination and repair	DNA modification methylase	YhdJ	Unknown	K00571	site-specific DNA-methyltransferase (adenine-specific) [EC:2.1.1.72]	YP_009209695.1	YP_009209695.1 DNA methyltransferase [Polaribacter phage P12002L]	DNA methylase [PF01555.18]		sp|P29538|MTH1_HAEPA	Xh;Xp	sp|P29538|MTH1_HAEPA Modification methylase HpaI; XhXp		1	No_AMG	VOG00606	1.9e-57	193.3	hypothetical protein
rep_vMAG_1	vMAG_1_length_56085_43969_44253	LICIJIKE_02863	43969	44253					hypothetical protein																													1	No_AMG
rep_vMAG_1	vMAG_1_length_56085_44253_44711	LICIJIKE_02864	44253	44711					hypothetical protein																													1	No_AMG
rep_vMAG_1	vMAG_1_length_56085_44701_45186	LICIJIKE_02865	44701	45186					hypothetical protein																													1	No_AMG
rep_vMAG_1	vMAG_1_length_56085_45167_45949	LICIJIKE_02866	45167	45949					hypothetical protein																													1	No_AMG
rep_vMAG_1	vMAG_1_length_56085_46049_46867	LICIJIKE_02867	46049	46867					hypothetical protein																							Type VI secretion system, phage-baseplate injector [PF04717.12]						1	No_AMG
rep_vMAG_1	vMAG_1_length_56085_47089_47730	LICIJIKE_02868	47089	47730					hypothetical protein																													1	No_AMG
rep_vMAG_1	vMAG_1_length_56085_47727_48287	LICIJIKE_02869	47727	48287					hypothetical protein	phrog_15831	45	1.49e-08	head closure	connector	unknown	PF04985.13 : Phage_tube ‚Ä¶	unknown	K06908 uncharacterized p‚Ä¶																						VOG18638	1.3e-11	42.2	hypothetical protein
rep_vMAG_1	vMAG_1_length_56085_48291_48818	LICIJIKE_02870	48291	48818					hypothetical protein	phrog_55	100	2.4e-25	head closure	connector	major tail tube pro...	PF04985.13 : Phage_tube ‚Ä¶	unknown	K06908 uncharacterized p‚Ä¶	WP_007549243.1	74.7	MULTISPECIES: phage major tail tube protein [Wolbachia]	COG3498	X	Mobilome: prophages, transposons	Phage tail tube protein FII	Unknown	Unknown	K06908	uncharacterized protein	YP_009167730.1	YP_009167730.1 gp23 protein [Vibrio phage VP585]	Phage tail tube protein FII [PF04985.14]		sp|P22502|TUBE_BPP2	Xr;Xh;Xs;Xp	sp|P22502|TUBE_BPP2 Tail tube protein; XhXpXrXs	V	1	No_AMG	VOG18638	2.3e-33	112.9	hypothetical protein
rep_vMAG_1	vMAG_1_length_56085_48820_51525	LICIJIKE_02871	48820	51525					hypothetical protein	phrog_16736	43	1.04e-06	unknown	unknown function	unknown	PF17541.1 : DUF5458 ; P‚Ä¶	unknown	K06907 uncharacterized p‚Ä¶	WP_044616093.1	122	tail protein [Gynuella sunshinyii]	COG3497	X	Mobilome: prophages, transposons	Phage tail sheath protein FI	Unknown	Unknown			YP_009100037.1	YP_009100037.1 tail protein [Escherichia phage vB_EcoM-ep3]	Phage tail sheath protein subtilisin-like domain [PF04984.14]					F	1	No_AMG	VOG00614	4.2e-17	60.1	hypothetical protein
rep_vMAG_1	vMAG_1_length_56085_51592_52077	LICIJIKE_02872	51592	52077					hypothetical protein																												F	1	No_AMG	VOG00878	9.3e-07	26.6	hypothetical protein
rep_vMAG_1	vMAG_1_length_56085_52172_54715	LICIJIKE_02873	52172	54715					hypothetical protein																												F	1	No_AMG
rep_vMAG_1	vMAG_1_length_56085_54717_55871	LICIJIKE_02874	54717	55871					hypothetical protein	phrog_3737	52	6.28e-09	tail fiber protein	tail	hypothetical protei...	PF12571.7 : DUF3751 ; P‚Ä¶	unknown	unknown																			F	1	No_AMG
rep_vMAG_2	vMAG_2_length_53029_377_913	LICIJIKE_02987	377	913	eC_number=3.1.-.-	Name=dinG_1		gene=dinG_1	3'-5' exonuclease DinG	phrog_192	78	1.29e-17	DNA polymerase exonuclease subunit	DNA, RNA and nucleotide metabolism	exonuclease [n=52];...	PF00929.23 : RNase_T ; ‚Ä¶	GO:0005524 ATP binding ;‚Ä¶	K02342 DNA polymerase II‚Ä¶	WP_013688753.1	80.5	DNA polymerase III subunit epsilon [Fluviicola taffensis]	COG2176	L	Replication, recombination and repair	DNA polymerase III, alpha subunit (gram-positive type)	PolC	Unknown	K02342	DNA polymerase III subunit epsilon [EC:2.7.7.7]	YP_002418864.1	YP_002418864.1 putative DEDDH exonuclease [Pseudomonas phage SN]	Exonuclease [PF00929.24]		sp|P04536|EXOD_BPT4	Xu	sp|P04536|EXOD_BPT4 Exodeoxyribonuclease; Xu	F	4	No_AMG	VOG00131	1.1e-14	51.8	3'-5' exonuclease DinG
rep_vMAG_2	vMAG_2_length_53029_913_1701	LICIJIKE_02988	913	1701					hypothetical protein	phrog_4889	49	3.48e-07	polynucleotide kinase/phosphorylase	other	hypothetical protei...	PF12689.6 : Acid_PPase ‚Ä¶	GO:0009117 nucleotide me‚Ä¶	unknown												YP_009101078.1	YP_009101078.1 hypothetical protein [Escherichia phage ECML-117]						F	2	No_AMG	VOG01347	1.3e-26	91.2	hypothetical protein
rep_vMAG_2	vMAG_2_length_53029_1750_2514	LICIJIKE_02989	1750	2514	eC_number=2.1.1.148	Name=thyX_5		gene=thyX_5	Flavin-dependent thymidylate synthase	phrog_85	102	3.86e-24	thymidylate synthase	DNA, RNA and nucleotide metabolism	thymidylate synthas...	PF02511.14 : Thy1 ; PF0‚Ä¶	GO:0008233 peptidase act‚Ä¶	K03465 thymidylate synth‚Ä¶	WP_014423917.1	85.1	thymidylate synthase (FAD) [Selenomonas ruminantium]	COG1351	F	Nucleotide transport and metabolism	Thymidylate synthase ThyX, FAD-dependent family	ThyX	Thymidylate biosynthesis	K03465	thymidylate synthase (FAD) [EC:2.1.1.148]	YP_009101079.1	YP_009101079.1 thymidylate synthase [Escherichia phage ECML-117]	Thymidylate synthase complementing protein [PF02511.15]		sp|Q05259|THYX_BPML5	Xr;Xh	sp|Q05259|THYX_BPML5 Probable flavin-dependent thymidylate synthase; XhXr	VF	2	No_AMG	VOG00594	2.4e-37	127.4	Flavin-dependent thymidylate synthase
rep_vMAG_2	vMAG_2_length_53029_2515_3453	LICIJIKE_02990	2515	3453					hypothetical protein	phrog_4828	194	1.97e-55	unknown	unknown function	hypothetical protei...	PF01494.18 : FAD_binding‚Ä¶	GO:0007264 small GTPase ‚Ä¶	unknown																						VOG14179	8.2e-79	262.7	hypothetical protein
rep_vMAG_2	vMAG_2_length_53029_3457_3675	LICIJIKE_02991	3457	3675					hypothetical protein																												F	2	No_AMG
rep_vMAG_2	vMAG_2_length_53029_3676_3861	LICIJIKE_02992	3676	3861					hypothetical protein	phrog_31170	33	0.000261	unknown	unknown function	unknown	PF15891.4 : Nuc_deoxyri_‚Ä¶	unknown	unknown																			F	2	No_AMG
rep_vMAG_2	vMAG_2_length_53029_4039_5583	LICIJIKE_02993	4039	5583		Name=afsQ46		gene=afsQ46	Transcriptional regulatory protein AfsQ46	phrog_16	111	5.18e-26	DNA helicase	DNA, RNA and nucleotide metabolism	helicase [n=511]; D...	PF06862.11 : UTP25 ; PF‚Ä¶	GO:0017038 protein impor‚Ä¶	K07012 CRISPR-associated‚Ä¶	WP_074743387.1	376	DNA helicase [Celeribacter indicus]	COG1061	KL	Unknown	Superfamily II DNA or RNA helicase	SSL2	Unknown	K19789	DNA repair protein RadD	YP_009285855.1	YP_009285855.1 DNA helicase [Pseudomonas phage NP1]	Type III restriction enzyme, res subunit [PF04851.15]; Helicase conserved C-terminal domain [PF00271.31]; DEAD/DEAH box helicase [PF00270.29]		sp|P20703|UVSW_BPT4	Xh	sp|P20703|UVSW_BPT4 ATP-dependent DNA helicase uvsW; Xh	F	2	No_AMG	VOG00561	3.6e-106	354	UvrABC system protein B
rep_vMAG_2	vMAG_2_length_53029_5555_5788	LICIJIKE_02994	5555	5788					hypothetical protein	phrog_4767	40	2.54e-06	unknown	unknown function	hypothetical protei...	PF07866.10 : DUF1653 ;	unknown	unknown																						VOG00054	2e-09	35	hypothetical protein
rep_vMAG_2	vMAG_2_length_53029_5799_6113	LICIJIKE_02995	5799	6113					hypothetical protein																													2	No_AMG
rep_vMAG_2	vMAG_2_length_53029_6103_6342	LICIJIKE_02996	6103	6342					hypothetical protein																													2	No_AMG
rep_vMAG_2	vMAG_2_length_53029_6339_6665	LICIJIKE_02997	6339	6665					hypothetical protein																													2	No_AMG
rep_vMAG_2	vMAG_2_length_53029_6666_6785	LICIJIKE_02998	6666	6785					hypothetical protein																													2	No_AMG
rep_vMAG_2	vMAG_2_length_53029_6789_7616	LICIJIKE_02999	6789	7616					hypothetical protein	phrog_1990	188	1.86e-54	Cas4-domain exonuclease	DNA, RNA and nucleotide metabolism	hypothetical protei...	PF09810.8 : Exo5 ; PF12‚Ä¶	GO:0045145 single-strand‚Ä¶	unknown												YP_009100955.1	YP_009100955.1 putative Cas4-domain exonuclease [Idiomarinaceae phage 1N2-2]			sp|Q8QL42|Y207_SIRV1	Xu	sp|Q8QL42|Y207_SIRV1 Uncharacterized protein 207; Xu		2	No_AMG	VOG02533	1.3e-62	209.7	hypothetical protein
rep_vMAG_2	vMAG_2_length_53029_7628_7801	LICIJIKE_03000	7628	7801					hypothetical protein																													2	No_AMG
rep_vMAG_2	vMAG_2_length_53029_7831_8016	LICIJIKE_03001	7831	8016					hypothetical protein																													2	No_AMG
rep_vMAG_2	vMAG_2_length_53029_8358_8969	LICIJIKE_03002	8358	8969					hypothetical protein	phrog_8235	88	4.68e-21	anti-repressor	transcription regulation	regulatory protein ...	PF03374.13 : ANT ; PF10‚Ä¶	GO:0003677 DNA binding	unknown	WP_082222816.1	93.2	hypothetical protein [Methylobacterium extorquens]	COG3646	X	Mobilome: prophages, transposons	Phage regulatory protein Rha	pRha	Unknown			YP_002128444.1	YP_002128444.1 anti-repressor Ant [Iodobacter phage PhiPLPE]	Phage regulatory protein Rha (Phage_pRha) [PF09669.10]		sp|O34449|YOQD_BACSU	Xu	sp|O34449|YOQD_BACSU SPbeta prophage-derived putative antirepressor protein YoqD; Xu		2	No_AMG	VOG10215	1e-09	36	hypothetical protein
rep_vMAG_2	vMAG_2_length_53029_9037_9660	LICIJIKE_03003	9037	9660					hypothetical protein	phrog_6015	123	2.13e-31	single strand DNA binding protein	DNA, RNA and nucleotide metabolism	hypothetical protei...	PF05037.12 : DUF669 ;	unknown	unknown												YP_009219321.1	YP_009219321.1 hypothetical protein [Enterobacteria phage JenK1]	Protein of unknown function (DUF669) [PF05037.13]		REFSEQ	Xu	REFSEQ hypothetical protein; Xu		2	No_AMG	VOG00172	4.4e-28	96.9	hypothetical protein
rep_vMAG_2	vMAG_2_length_53029_9804_10904	LICIJIKE_03004	9804	10904					hypothetical protein	phrog_124	98	1.02e-22	Sak4-like ssDNA annealing protein	DNA, RNA and nucleotide metabolism	hypothetical protei...	PF03796.14 : DnaB_C ; P‚Ä¶	GO:0005524 ATP binding ;‚Ä¶	unknown												YP_009151993.1	YP_009151993.1 ATPase [Escherichia phage Seurat]	AAA domain [PF13479.6]		sp|O31907|YORG_BACSU	Xu	sp|O31907|YORG_BACSU SPbeta prophage-derived uncharacterized protein YorG; Xu		2	No_AMG	VOG01381	4.6e-46	155.6	hypothetical protein
rep_vMAG_2	vMAG_2_length_53029_10940_11314	LICIJIKE_03005	10940	11314					hypothetical protein	phrog_2480	40	4.29e-05	unknown	unknown function	hypothetical protei...	unknown	unknown	unknown																REFSEQ	Xu	REFSEQ hypothetical protein; Xu		2	No_AMG	VOG27335	3.2e-15	54.2	hypothetical protein
rep_vMAG_2	vMAG_2_length_53029_11301_11453	LICIJIKE_03006	11301	11453					hypothetical protein																													2	No_AMG
rep_vMAG_2	vMAG_2_length_53029_11782_12006	LICIJIKE_03007	11782	12006					hypothetical protein																													2	No_AMG
rep_vMAG_2	vMAG_2_length_53029_12199_13011	LICIJIKE_03008	12199	13011					hypothetical protein																													2	No_AMG
rep_vMAG_2	vMAG_2_length_53029_13131_13385	LICIJIKE_03009	13131	13385					hypothetical protein																													2	No_AMG
rep_vMAG_2	vMAG_2_length_53029_13375_13920	LICIJIKE_03010	13375	13920					hypothetical protein																													2	No_AMG
rep_vMAG_2	vMAG_2_length_53029_13921_14403	LICIJIKE_03011	13921	14403					hypothetical protein																													2	No_AMG
rep_vMAG_2	vMAG_2_length_53029_14404_14574	LICIJIKE_03012	14404	14574					hypothetical protein																													2	No_AMG
rep_vMAG_2	vMAG_2_length_53029_14664_14870	LICIJIKE_03013	14664	14870					hypothetical protein																													2	No_AMG
rep_vMAG_2	vMAG_2_length_53029_14962_15177	LICIJIKE_03014	14962	15177					hypothetical protein																													2	No_AMG
rep_vMAG_2	vMAG_2_length_53029_15187_15501	LICIJIKE_03015	15187	15501					hypothetical protein																													2	No_AMG
rep_vMAG_2	vMAG_2_length_53029_15514_15675	LICIJIKE_03016	15514	15675					hypothetical protein																													2	No_AMG
rep_vMAG_2	vMAG_2_length_53029_16635_17084	LICIJIKE_03017	16635	17084					hypothetical protein	phrog_13772	45	3.12e-07	unknown	unknown function	hypothetical protei...	unknown	unknown	unknown																				2	No_AMG	VOG15676	1.6e-08	32.4	hypothetical protein
rep_vMAG_2	vMAG_2_length_53029_17236_17910	LICIJIKE_03018	17236	17910					hypothetical protein																													2	No_AMG
rep_vMAG_2	vMAG_2_length_53029_18075_21017	LICIJIKE_03019	18075	21017					hypothetical protein	phrog_10537	78	3.88e-15	unknown	unknown function	hypothetical protei...	PF04735.11 : Baculo_heli‚Ä¶	GO:0019079 viral genome ‚Ä¶	unknown												YP_024841.1	YP_024841.1 Pas55 [Actinoplanes phage phiAsp2]							2	No_AMG	VOG20314	1.5e-19	67	hypothetical protein
rep_vMAG_2	vMAG_2_length_53029_20980_21423	LICIJIKE_03020	20980	21423					hypothetical protein																													2	No_AMG
rep_vMAG_2	vMAG_2_length_53029_22154_23326	LICIJIKE_03021	22154	23326					hypothetical protein																													2	No_AMG
rep_vMAG_2	vMAG_2_length_53029_23326_23745	LICIJIKE_03022	23326	23745					hypothetical protein																													2	No_AMG
rep_vMAG_2	vMAG_2_length_53029_24019_24093	LICIJIKE_03023	24019	24093					tRNA-Pro(tgg)
rep_vMAG_2	vMAG_2_length_53029_24553_24924	LICIJIKE_03024	24553	24924					hypothetical protein	phrog_2993	44	3.05e-07	unknown	unknown function	hypothetical protei...	PF03811.12 : Zn_Tnp_IS1 ‚Ä¶	GO:0005622 intracellular‚Ä¶	unknown																				2	No_AMG	VOG02550	8e-14	48.8	hypothetical protein
rep_vMAG_2	vMAG_2_length_53029_25062_26516	LICIJIKE_03025	25062	26516					hypothetical protein	phrog_38	201	9.98e-56	terminase large subunit	head and packaging	terminase large sub...	PF03354.14 : Terminase_1‚Ä¶	GO:0006508 proteolysis ;‚Ä¶	K03551 holliday junction‚Ä¶	WP_121813295.1	242	terminase [Buttiauxella sp. 3AFRM03]	COG5410	S	Function unknown	Uncharacterized conserved protein	Unknown	Unknown			NP_852753.1	NP_852753.1 putative terminase large subunit TerL [Haemophilus phage Aaphi23]	Terminase-like family [PF03237.15]		sp|P10310|TERL_BPT3	Xr;Xh	sp|P10310|TERL_BPT3 Terminase, large subunit gp19; XhXr	V	2	No_AMG	VOG00164	4.7e-83	277.9	hypothetical protein
rep_vMAG_2	vMAG_2_length_53029_26526_28424	LICIJIKE_03026	26526	28424					hypothetical protein	phrog_12	136	1.72e-34	portal protein	head and packaging	portal protein [n=7...	PF06074.11 : DUF935 ; P‚Ä¶	GO:0019068 virion assemb‚Ä¶	unknown	AIL12718.1	152	portal protein [Candidatus Caedibacter acanthamoebae]	COG4695	X	Mobilome: prophages, transposons	Phage portal protein BeeE	BeeE	Unknown			YP_009010474.1	YP_009010474.1 portal protein [Geobacillus phage GBK2]	Phage portal protein [PF04860.12]; Phage Mu protein F like protein [PF04233.14]		sp|Q4Z9G3|PORTL_BPTWO	Xr;Xs;Xp	sp|Q4Z9G3|PORTL_BPTWO Probable portal protein; XpXrXs	V	1	No_AMG	VOG00045	6.6e-54	181.7	hypothetical protein
rep_vMAG_2	vMAG_2_length_53029_28580_29662	LICIJIKE_03027	28580	29662					hypothetical protein	phrog_80	78	1.1e-17	head maturation protease	head and packaging	protease [n=89]; pr...	PF04586.16 : Peptidase_S‚Ä¶	unknown	K06904 uncharacterized p‚Ä¶	WP_012115681.1	77	HK97 family phage prohead protease [Xanthobacter autotrophicus]	COG3740	X	Mobilome: prophages, transposons	Phage head maturation protease	Unknown	Unknown	K06904	uncharacterized protein	YP_007673308.1	YP_007673308.1 phage prohead protease [Tetraselmis viridis virus S20]	Caudovirus prohead serine protease [PF04586.17]		sp|D3WAC4|PRO_BPLP2	Xh;Xs	sp|D3WAC4|PRO_BPLP2 Probable capsid maturation protease; XhXs	VP	1	No_AMG	VOG01326	4.2e-28	96.6	hypothetical protein
rep_vMAG_2	vMAG_2_length_53029_29664_30893	LICIJIKE_03028	29664	30893					hypothetical protein	phrog_10	116	2.55e-28	major head protein	head and packaging	major capsid protei...	PF04586.16 : Peptidase_S‚Ä¶	unknown	K06904 uncharacterized p‚Ä¶	WP_011581230.1	173	phage major capsid protein [Chelativorans sp. BNC1]	COG4653	X	Mobilome: prophages, transposons	Predicted phage phi-C31 gp36 major capsid-like protein	gp36	Unknown			YP_009010476.1	YP_009010476.1 minor capsid protein [Geobacillus phage GBK2]	Phage capsid family [PF05065.13]		sp|O64210|CAPSD_BPMD2	Xs	sp|O64210|CAPSD_BPMD2 Probable major capsid protein gp17; Xs	V	1	No_AMG	VOG00395	3.4e-55	185.8	hypothetical protein
rep_vMAG_2	vMAG_2_length_53029_31065_31475	LICIJIKE_03029	31065	31475					hypothetical protein																													1	No_AMG
rep_vMAG_2	vMAG_2_length_53029_31526_31945	LICIJIKE_03030	31526	31945					hypothetical protein																													1	No_AMG
rep_vMAG_2	vMAG_2_length_53029_32038_32589	LICIJIKE_03031	32038	32589					hypothetical protein																													1	No_AMG	VOG00255	9.1e-10	36.5	hypothetical protein
rep_vMAG_2	vMAG_2_length_53029_32593_33174	LICIJIKE_03032	32593	33174					hypothetical protein																													1	No_AMG
rep_vMAG_2	vMAG_2_length_53029_33321_33806	LICIJIKE_03033	33321	33806					hypothetical protein																													1	No_AMG
rep_vMAG_2	vMAG_2_length_53029_33818_34837	LICIJIKE_03034	33818	34837					hypothetical protein	phrog_30644	270	1.68e-81	unknown	unknown function	hypothetical protei...	unknown	unknown	unknown																				1	No_AMG
rep_vMAG_2	vMAG_2_length_53029_34902_35342	LICIJIKE_03035	34902	35342					hypothetical protein																													1	No_AMG
rep_vMAG_2	vMAG_2_length_53029_35524_38088	LICIJIKE_03036	35524	38088					hypothetical protein	phrog_1272	108	1.06e-24	tail length tape measure protein	tail	tail tape measure p...	PF15254.5 : CCDC14 ; PF‚Ä¶	GO:0051028 mRNA transpor‚Ä¶	unknown	WP_112182737.1	107	hypothetical protein [Paraliobacillus sp. X-1125]	COG5280	X	Mobilome: prophages, transposons	Phage-related minor tail protein	YqbO	Unknown			YP_009208370.1	YP_009208370.1 Tail tape measure [Clostridium phage phiCD111]							2	No_AMG	VOG02525	6.7e-26	88.3	hypothetical protein
rep_vMAG_2	vMAG_2_length_53029_38090_38434	LICIJIKE_03037	38090	38434					hypothetical protein																													2	No_AMG
rep_vMAG_2	vMAG_2_length_53029_38439_38870	LICIJIKE_03038	38439	38870					hypothetical protein	phrog_26662	48	8.75e-08	unknown	unknown function	unknown	unknown	unknown	unknown												YP_006989456.1	YP_006989456.1 hypothetical protein CcrKarma_gp076 [Caulobacter virus Karma]			REFSEQ	Xu	REFSEQ hypothetical protein; Xu		2	No_AMG	VOG02904	2.1e-23	81	hypothetical protein
rep_vMAG_2	vMAG_2_length_53029_38931_39974	LICIJIKE_03039	38931	39974					hypothetical protein																													2	No_AMG
rep_vMAG_2	vMAG_2_length_53029_39977_40255	LICIJIKE_03040	39977	40255					hypothetical protein																													2	No_AMG
rep_vMAG_2	vMAG_2_length_53029_40268_41950	LICIJIKE_03041	40268	41950					hypothetical protein																													2	No_AMG
rep_vMAG_2	vMAG_2_length_53029_41950_43722	LICIJIKE_03042	41950	43722					hypothetical protein																													2	No_AMG
rep_vMAG_2	vMAG_2_length_53029_43747_44070	LICIJIKE_03043	43747	44070					hypothetical protein																													2	No_AMG
rep_vMAG_2	vMAG_2_length_53029_44077_44403	LICIJIKE_03044	44077	44403					hypothetical protein																													2	No_AMG
rep_vMAG_2	vMAG_2_length_53029_44406_45683	LICIJIKE_03045	44406	45683					hypothetical protein
rep_vMAG_2	vMAG_2_length_53029_45903_46394	LICIJIKE_03046	45903	46394					hypothetical protein	phrog_1770	53	1.81e-09	Holliday junction resolvase	DNA, RNA and nucleotide metabolism	hypothetical protei...	PF02075.16 : RuvC ; PF0‚Ä¶	GO:0006313 transposition‚Ä¶	K01159 crossover junctio‚Ä¶												NP_848251.1	NP_848251.1 crossover junction endodeoxyribonuclease [Salmonella phage epsilon15]							2	No_AMG	VOG00014	3.2e-11	41	hypothetical protein
rep_vMAG_2	vMAG_2_length_53029_46391_46702	LICIJIKE_03047	46391	46702					hypothetical protein																													2	No_AMG
rep_vMAG_2	vMAG_2_length_53029_46703_46849	LICIJIKE_03048	46703	46849					hypothetical protein																													2	No_AMG
rep_vMAG_2	vMAG_2_length_53029_46947_48245	LICIJIKE_03049	46947	48245	eC_number=6.5.1.1	Name=lig_2		gene=lig_2	DNA ligase	phrog_114	103	3.56e-24	ATP-dependent DNA ligase	DNA, RNA and nucleotide metabolism	DNA ligase [n=455];...	PF04675.13 : DNA_ligase_‚Ä¶	GO:0006281 DNA repair ; ‚Ä¶	K10747 DNA ligase 1 [EC:‚Ä¶	YP_002345037.1	77.8	ATP-dependent DNA ligase [Campylobacter jejuni subsp. jejuni NCTC 11168 = ATCC 700819]	COG1793	L	Replication, recombination and repair	ATP-dependent DNA ligase	CDC9	Unknown			YP_007003455.1	YP_007003455.1 ATP-dependent DNA ligase [Bacillus phage SP-10]	ATP dependent DNA ligase domain [PF01068.21]; ATP dependent DNA ligase C terminal region [PF04679.15]; DNA ligase OB-like domain [PF14743.6]		sp|P00970|DNLI_BPT4	Xr;Xh	sp|P00970|DNLI_BPT4 DNA ligase; XhXr	VF	2	No_AMG	VOG00126	2.1e-78	262.2	DNA ligase
rep_vMAG_2	vMAG_2_length_53029_48249_51905	LICIJIKE_03050	48249	51905	eC_number=2.7.7.7	Name=dnaE2_2		gene=dnaE2_2	Error-prone DNA polymerase	phrog_405	406	1.7e-116	DNA polymerase	DNA, RNA and nucleotide metabolism	DNA polymerase III ...	PF07733.11 : DNA_pol3_al‚Ä¶	GO:0003677 DNA binding ;‚Ä¶	K02337 DNA polymerase II‚Ä¶	WP_062149709.1	310	intein-containing DNA polymerase III subunit alpha [Beggiatoa leptomitoformis]	COG0587	L	Replication, recombination and repair	DNA polymerase III, alpha subunit	DnaE	Unknown			YP_009101074.1	YP_009101074.1 DNA polymerase III alpha subunit [Escherichia phage ECML-117]	Bacterial DNA polymerase III alpha NTPase domain [PF07733.12]; Bacterial DNA polymerase III alpha subunit finger domain [PF17657.1]; Intein splicing domain [PF14890.6]		sp|O67125|DPO3A_AQUAE	Xr;Xh	sp|O67125|DPO3A_AQUAE DNA polymerase III subunit alpha; XhXr	VF	2	No_AMG	VOG19492	1e-209	697.1	Error-prone DNA polymerase
rep_vMAG_2	vMAG_2_length_53029_51847_52026	LICIJIKE_03051	51847	52026					hypothetical protein																												F	2	No_AMG
rep_vMAG_2	vMAG_2_length_53029_52026_52484	LICIJIKE_03052	52026	52484					hypothetical protein	phrog_1934	136	1.24e-38	unknown	unknown function	hypothetical protei...	PF11672.7 : DUF3268 ; P‚Ä¶	GO:0003677 DNA binding ;‚Ä¶	unknown												YP_007518376.1	YP_007518376.1 protein of unknown function (DUF3268) [Vibrio phage VvAW1]	zinc-finger-containing domain [PF11672.8]		REFSEQ	Xu	REFSEQ hypothetical protein; Xu	F	2	No_AMG	VOG13193	3.5e-46	154.6	hypothetical protein
rep_vMAG_2	vMAG_2_length_53029_52583_52855	LICIJIKE_03053	52583	52855					hypothetical protein	phrog_4856	42	8.69e-07	nucleoside triphosphate pyrophosphohydrolase	other	hypothetical protei...	PF03819.16 : MazG ; PF1‚Ä¶	GO:0009143 nucleoside tr‚Ä¶	unknown																			F	4	No_AMG	VOG00307	5e-14	51.1	hypothetical protein
rep_vMAG_3	vMAG_3_length_48107_234_668	LICIJIKE_03308	234	668					hypothetical protein	phrog_18179	39	0.000595	virion structural protein	head and packaging	hypothetical protei...	PF10983.7 : DUF2793 ;	unknown	unknown
rep_vMAG_3	vMAG_3_length_48107_678_1289	LICIJIKE_03309	678	1289					hypothetical protein	phrog_16348	55	1.55e-08	unknown	unknown function	carbohydrate bindin...	PF03256.15 : ANAPC10 ; ‚Ä¶	unknown	unknown																			F	4	No_AMG	VOG05549	1.2e-12	44.4	hypothetical protein
rep_vMAG_3	vMAG_3_length_48107_1286_2233	LICIJIKE_03310	1286	2233					hypothetical protein	phrog_8958	34	0.000165	unknown	unknown function	hypothetical protei...	unknown	unknown	unknown																			F	1	No_AMG
rep_vMAG_3	vMAG_3_length_48107_2235_4820	LICIJIKE_03311	2235	4820					hypothetical protein																												F	1	No_AMG
rep_vMAG_3	vMAG_3_length_48107_4823_5827	LICIJIKE_03312	4823	5827					hypothetical protein																												F	1	No_AMG	VOG06327	5.9e-09	33	hypothetical protein
rep_vMAG_3	vMAG_3_length_48107_5837_7336	LICIJIKE_03313	5837	7336					hypothetical protein																													1	No_AMG
rep_vMAG_3	vMAG_3_length_48107_7333_7674	LICIJIKE_03314	7333	7674					hypothetical protein																													1	No_AMG
rep_vMAG_3	vMAG_3_length_48107_7692_7874	LICIJIKE_03315	7692	7874					hypothetical protein																													1	No_AMG
rep_vMAG_3	vMAG_3_length_48107_7920_8645	LICIJIKE_03316	7920	8645					hypothetical protein																													1	No_AMG
rep_vMAG_3	vMAG_3_length_48107_8645_10027	LICIJIKE_03317	8645	10027					hypothetical protein																													1	No_AMG
rep_vMAG_3	vMAG_3_length_48107_10031_16957	LICIJIKE_03318	10031	16957					hypothetical protein
rep_vMAG_3	vMAG_3_length_48107_16937_17260	LICIJIKE_03319	16937	17260					hypothetical protein																							Large polyvalent protein associated domain 28 [PF18843.1]						1	No_AMG
rep_vMAG_3	vMAG_3_length_48107_17260_17991	LICIJIKE_03320	17260	17991					hypothetical protein	phrog_434	40	9.83e-05	RecE-like recombination exonuclease	DNA, RNA and nucleotide metabolism	exonuclease [n=41];...	PF10926.7 : DUF2800 ; P‚Ä¶	GO:0045145 single-strand‚Ä¶	unknown	NP_390506.1	50.4	putative nuclease; skin element [Bacillus subtilis subsp. subtilis str. 168]	COG5377	X	Mobilome: prophages, transposons	Phage-related protein, predicted endonuclease	Unknown	Unknown					YqaJ-like viral recombinase domain [PF09588.10]						1	No_AMG	VOG00457	9.7e-11	38.2	hypothetical protein
rep_vMAG_3	vMAG_3_length_48107_17985_18485	LICIJIKE_03321	17985	18485					hypothetical protein	phrog_5202	42	1.74e-05	unknown	unknown function	hypothetical protei...	PF02075.16 : RuvC ; PF0‚Ä¶	GO:0000287 magnesium ion‚Ä¶	unknown																				1	No_AMG	VOG00917	5.9e-17	59.8	hypothetical protein
rep_vMAG_3	vMAG_3_length_48107_18482_20557	LICIJIKE_03322	18482	20557					hypothetical protein	phrog_5995	43	8.6e-06	DNA polymerase	DNA, RNA and nucleotide metabolism	DNA polymerase [n=9...	PF00476.19 : DNA_pol_A ‚Ä¶	GO:0006260 DNA replicati‚Ä¶	K02335 DNA polymerase I ‚Ä¶	WP_012023693.1	121	DNA polymerase I [Flavobacterium johnsoniae]	COG0749	L	Replication, recombination and repair	DNA polymerase I, 3'-5' exonuclease and polymerase domains	PolA	Unknown			YP_007003448.1	YP_007003448.1 DNA polymerase [Bacillus phage SP-10]	DNA polymerase family A [PF00476.20]		sp|O64235|DPOL_BPMD2	Xr;Xh	sp|O64235|DPOL_BPMD2 DNA polymerase; XhXr	V	1	No_AMG	VOG00011	1.7e-66	223.2	hypothetical protein
rep_vMAG_3	vMAG_3_length_48107_20557_23214	LICIJIKE_03323	20557	23214	eC_number=2.7.7.-	Name=dnaG_5		gene=dnaG_5	DNA primase	phrog_18685	54	3.57e-08	unknown	unknown function	MCM domain family p...	PF00493.22 : MCM ; PF01‚Ä¶	GO:0006270 DNA replicati‚Ä¶	unknown																						VOG13945	1.1e-46	156.9	DNA primase
rep_vMAG_3	vMAG_3_length_48107_23341_23952	LICIJIKE_03324	23341	23952					hypothetical protein																													1	No_AMG
rep_vMAG_3	vMAG_3_length_48107_23909_24244	LICIJIKE_03325	23909	24244					hypothetical protein																													1	No_AMG
rep_vMAG_3	vMAG_3_length_48107_24255_25226	LICIJIKE_03326	24255	25226					hypothetical protein	phrog_1366	70	7.24e-14	unknown	unknown function	hypothetical protei...	PF05621.10 : TniB ; PF0‚Ä¶	GO:0030983 mismatched DN‚Ä¶	unknown												NP_203495.1	NP_203495.1 hypothetical protein Mx8p81 [Myxococcus phage Mx8]	AAA domain [PF13479.6]		REFSEQ	Xu	REFSEQ AAA ATPase; Xu		1	No_AMG	VOG08032	1.1e-34	118.1	hypothetical protein
rep_vMAG_3	vMAG_3_length_48107_25232_26644	LICIJIKE_03327	25232	26644					hypothetical protein	phrog_62	104	3.96e-24	DNA helicase	DNA, RNA and nucleotide metabolism	helicase [n=225]; D...	PF06862.11 : UTP25 ; PF‚Ä¶	GO:0006260 DNA replicati‚Ä¶	K14440 SWI/SNF-related m‚Ä¶	WP_038569716.1	91.7	hypothetical protein [Dermacoccus nishinomiyaensis]	COG0553	KL	Unknown	Superfamily II DNA or RNA helicase, SNF2 family	HepA	Unknown			YP_002003418.1	YP_002003418.1 gp60 [Mycobacterium phage Predator]	SNF2 family N-terminal domain [PF00176.23]		sp|Q9T1Q7|VP41_BPAPS	Xu	sp|Q9T1Q7|VP41_BPAPS Putative protein p41; Xu		1	No_AMG	VOG00237	1.3e-54	182.7	hypothetical protein
rep_vMAG_3	vMAG_3_length_48107_26641_27042	LICIJIKE_03328	26641	27042					hypothetical protein																													1	No_AMG
rep_vMAG_3	vMAG_3_length_48107_27042_27467	LICIJIKE_03329	27042	27467					hypothetical protein																													1	No_AMG
rep_vMAG_3	vMAG_3_length_48107_27747_28895	LICIJIKE_03330	27747	28895					hypothetical protein	phrog_2825	100	4.65e-23	polymerase	DNA, RNA and nucleotide metabolism	RNA-directed DNA po...	PF01582.19 : TIR ; PF00‚Ä¶	GO:0003723 RNA binding ;‚Ä¶	K00986 RNA-directed DNA ‚Ä¶	WP_106890412.1	99	RNA-directed DNA polymerase [Xanthomonadales bacterium D13]	COG3344	X	Mobilome: prophages, transposons	Retron-type reverse transcriptase	YkfC	Unknown					Reverse transcriptase (RNA-dependent DNA polymerase) [PF00078.27]						1	No_AMG	VOG07102	1.8e-27	94.2	hypothetical protein
rep_vMAG_3	vMAG_3_length_48107_29197_29865	LICIJIKE_03331	29197	29865					hypothetical protein	phrog_37075	44	6.64e-06	unknown	unknown function	unknown	PF00899.20 : ThiF ; PF0‚Ä¶	GO:0055114 oxidation-red‚Ä¶	unknown	WP_007635879.1	61.2	HesA/MoeB/ThiF family protein [Paraglaciecola psychrophila]	COG0476	H	Coenzyme transport and metabolism	Molybdopterin or thiamine biosynthesis adenylyltransferase	ThiF	Molybdopterin biosynthesis					ThiF family [PF00899.21]						1	No_AMG	VOG05426	6.7e-09	33.3	hypothetical protein
rep_vMAG_3	vMAG_3_length_48107_29877_30908	LICIJIKE_03332	29877	30908					hypothetical protein																													1	No_AMG
rep_vMAG_3	vMAG_3_length_48107_30889_32355	LICIJIKE_03333	30889	32355					hypothetical protein																													1	No_AMG
rep_vMAG_3	vMAG_3_length_48107_32430_32657	LICIJIKE_03334	32430	32657					hypothetical protein																													1	No_AMG
rep_vMAG_3	vMAG_3_length_48107_32658_33044	LICIJIKE_03335	32658	33044					hypothetical protein																													1	No_AMG
rep_vMAG_3	vMAG_3_length_48107_33105_33320	LICIJIKE_03336	33105	33320					hypothetical protein																													1	No_AMG
rep_vMAG_3	vMAG_3_length_48107_33304_33447	LICIJIKE_03337	33304	33447					hypothetical protein																													1	No_AMG
rep_vMAG_3	vMAG_3_length_48107_33452_33958	LICIJIKE_03338	33452	33958					hypothetical protein																													1	No_AMG
rep_vMAG_3	vMAG_3_length_48107_34251_34700	LICIJIKE_03339	34251	34700					hypothetical protein																													1	No_AMG
rep_vMAG_3	vMAG_3_length_48107_34693_35448	LICIJIKE_03340	34693	35448					hypothetical protein
rep_vMAG_3	vMAG_3_length_48107_35448_35723	LICIJIKE_03341	35448	35723					hypothetical protein																													1	No_AMG
rep_vMAG_3	vMAG_3_length_48107_36041_36223	LICIJIKE_03342	36041	36223					hypothetical protein
rep_vMAG_3	vMAG_3_length_48107_36813_37451	LICIJIKE_03343	36813	37451					hypothetical protein																													1	No_AMG
rep_vMAG_3	vMAG_3_length_48107_37707_38414	LICIJIKE_03344	37707	38414					hypothetical protein																													1	No_AMG
rep_vMAG_3	vMAG_3_length_48107_38401_38823	LICIJIKE_03345	38401	38823					hypothetical protein																													1	No_AMG
rep_vMAG_3	vMAG_3_length_48107_38816_39100	LICIJIKE_03346	38816	39100					hypothetical protein																													1	No_AMG
rep_vMAG_3	vMAG_3_length_48107_39097_39276	LICIJIKE_03347	39097	39276					hypothetical protein																													1	No_AMG
rep_vMAG_3	vMAG_3_length_48107_39242_39706	LICIJIKE_03348	39242	39706					hypothetical protein																													1	No_AMG
rep_vMAG_3	vMAG_3_length_48107_39687_40109	LICIJIKE_03349	39687	40109					hypothetical protein																													1	No_AMG
rep_vMAG_3	vMAG_3_length_48107_40099_41709	LICIJIKE_03350	40099	41709					hypothetical protein	phrog_6672	39	4.27e-05	terminase large subunit	head and packaging	terminase large sub...	PF17288.1 : Terminase_3C‚Ä¶	unknown	K06909 phage terminase l‚Ä¶										K06909	phage terminase large subunit			Phage terminase large subunit [PF04466.13]		sp|O31952|YONF_BACSU	Xu	sp|O31952|YONF_BACSU SPbeta prophage-derived uncharacterized protein YonF; Xu		1	No_AMG	VOG06541	1.8e-18	64.8	hypothetical protein
rep_vMAG_3	vMAG_3_length_48107_41719_41985	LICIJIKE_03351	41719	41985					hypothetical protein																													1	No_AMG
rep_vMAG_3	vMAG_3_length_48107_41957_43837	LICIJIKE_03352	41957	43837					hypothetical protein																												F	1	No_AMG
rep_vMAG_3	vMAG_3_length_48107_44027_44881	LICIJIKE_03353	44027	44881					hypothetical protein																												F	1	No_AMG
rep_vMAG_3	vMAG_3_length_48107_44900_46111	LICIJIKE_03354	44900	46111					hypothetical protein	phrog_1357	56	1.42e-09	major head protein	head and packaging	major capsid protei...	PF05065.12 : Phage_capsi‚Ä¶	unknown	K02674 type IV pilus ass‚Ä¶																			F	1	No_AMG
rep_vMAG_3	vMAG_3_length_48107_46124_46489	LICIJIKE_03355	46124	46489					hypothetical protein																												F	1	No_AMG
rep_vMAG_3	vMAG_3_length_48107_46501_47223	LICIJIKE_03356	46501	47223					hypothetical protein																												F	1	No_AMG
rep_vMAG_3	vMAG_3_length_48107_47282_47719	LICIJIKE_03357	47282	47719					hypothetical protein																												F	1	No_AMG
rep_vMAG_4	vMAG_4_length_47112_185_361	LICIJIKE_03191	185	361					hypothetical protein																												F	4	No_AMG
rep_vMAG_4	vMAG_4_length_47112_358_756	LICIJIKE_03192	358	756					hypothetical protein																												F	4	No_AMG
rep_vMAG_4	vMAG_4_length_47112_749_934	LICIJIKE_03193	749	934					hypothetical protein																															VOG00148	2.8e-06	25.1	hypothetical protein
rep_vMAG_4	vMAG_4_length_47112_1183_1572	LICIJIKE_03194	1183	1572					hypothetical protein																												F	4	No_AMG
rep_vMAG_4	vMAG_4_length_47112_2084_2392	LICIJIKE_03195	2084	2392					hypothetical protein																												F	4	No_AMG	VOG24663	1.6e-06	26	hypothetical protein
rep_vMAG_4	vMAG_4_length_47112_2472_2732	LICIJIKE_03196	2472	2732					hypothetical protein																												F	4	No_AMG
rep_vMAG_4	vMAG_4_length_47112_2838_2981	LICIJIKE_03197	2838	2981					hypothetical protein																												F	2	No_AMG
rep_vMAG_4	vMAG_4_length_47112_2971_3672	LICIJIKE_03198	2971	3672					hypothetical protein	phrog_95	82	2.21e-17	integrase	integration and excision	integrase [n=248]; ...	PF00239.20 : Resolvase ‚Ä¶	GO:0000150 recombinase a‚Ä¶	K06400 site-specific DNA‚Ä¶	WP_085754882.1	189	recombinase family protein [Sedimentisphaera salicampi]	COG1961	L	Replication, recombination and repair	Site-specific DNA recombinase SpoIVCA/DNA invertase PinE	SpoIVCA	Unknown					Resolvase, N terminal domain [PF00239.21]		sp|P03015|GIN_BPMU	Xr;Xh;Xp	sp|P03015|GIN_BPMU Serine recombinase gin; XhXpXr	VF	2	No_AMG	VOG00838	1.3e-40	137.6	hypothetical protein
rep_vMAG_4	vMAG_4_length_47112_3683_3928	LICIJIKE_03199	3683	3928					hypothetical protein																												F	2	No_AMG
rep_vMAG_4	vMAG_4_length_47112_3915_4133	LICIJIKE_03200	3915	4133					hypothetical protein																												F	2	No_AMG
rep_vMAG_4	vMAG_4_length_47112_4130_4465	LICIJIKE_03201	4130	4465					hypothetical protein																												F	2	No_AMG
rep_vMAG_4	vMAG_4_length_47112_4449_4565	LICIJIKE_03202	4449	4565					hypothetical protein																												F	2	No_AMG
rep_vMAG_4	vMAG_4_length_47112_4562_4984	LICIJIKE_03203	4562	4984	eC_number=4.2.2.-	Name=rlpA_3		gene=rlpA_3	Endolytic peptidoglycan transglycosylase RlpA	phrog_7930	68	3.62e-15	lipoprotein precursor	other	hypothetical protei...	PF05954.10 : Phage_GPD ‚Ä¶	GO:0042742 defense respo‚Ä¶	K03642 rare lipoprotein ‚Ä¶	WP_052727691.1	73.9	septal ring lytic transglycosylase RlpA family protein [Sneathia amnii]	COG0797	M	Cell wall/membrane/envelope biogenesis	Peptidoglycan lytic transglycosylase RlpA, contains C-terminal SPOR domain	RlpA	Unknown	K03642	rare lipoprotein A			Lytic transglycolase [PF03330.18]		sp|Q55752|RLPA_SYNY3	Xh	sp|Q55752|RLPA_SYNY3 Probable endolytic peptidoglycan transglycosylase RlpA; Xh	F	2	No_AMG	VOG03387	1.4e-19	67.9	Endolytic peptidoglycan transglycosylase RlpA
rep_vMAG_4	vMAG_4_length_47112_4981_5130	LICIJIKE_03204	4981	5130					hypothetical protein																												F	2	No_AMG
rep_vMAG_4	vMAG_4_length_47112_5269_5652	LICIJIKE_03205	5269	5652					hypothetical protein	phrog_34	59	4.43e-12	RusA-like Holliday junction resolvase	DNA, RNA and nucleotide metabolism	hypothetical protei...	PF05866.10 : RusA ;	GO:0000287 magnesium ion‚Ä¶	K01160 crossover junctio‚Ä¶										K01160	crossover junction endodeoxyribonuclease RusA [EC:3.1.22.4]					sp|Q9MCN8|RUSA_BPHK7	Xr	sp|Q9MCN8|RUSA_BPHK7 Crossover junction endodeoxyribonuclease rusA; Xr	V	2	No_AMG	VOG00593	1.2e-20	72.2	hypothetical protein
rep_vMAG_4	vMAG_4_length_47112_5649_7865	LICIJIKE_03206	5649	7865					hypothetical protein	phrog_3022	175	4.21e-45	DNA primase	DNA, RNA and nucleotide metabolism	hypothetical protei...	PF13148.5 : DUF3987 ; P‚Ä¶	GO:0005524 ATP binding ;‚Ä¶	K06919 putative DNA prim‚Ä¶	WP_013381502.1	145	MULTISPECIES: DUF927 domain-containing protein [Clostridiales]	COG5519	R	General function prediction only	Predicted ATPase domain of Cch-like helicases, DUF927 family	Unknown	Unknown			YP_007674907.1	YP_007674907.1 hypothetical protein LOKG_00010 [Loktanella phage pCB2051-A]	Bifunctional DNA primase/polymerase, N-terminal [PF09250.11]; Protein of unknown function (DUF3987) [PF13148.6]		REFSEQ	Xu	REFSEQ hypothetical protein; Xu		2	No_AMG	VOG00142	7.9e-51	171.3	hypothetical protein
rep_vMAG_4	vMAG_4_length_47112_7880_9556	LICIJIKE_03207	7880	9556	eC_number=3.6.4.13	Name=dbpA		gene=dbpA	ATP-dependent RNA helicase DbpA	phrog_16	108	4.98e-25	DNA helicase	DNA, RNA and nucleotide metabolism	helicase [n=511]; D...	PF06862.11 : UTP25 ; PF‚Ä¶	GO:0017038 protein impor‚Ä¶	K07012 CRISPR-associated‚Ä¶	WP_011382801.1	371	DNA helicase [Magnetospirillum magneticum]	COG1061	KL	Unknown	Superfamily II DNA or RNA helicase	SSL2	Unknown	K19789	DNA repair protein RadD	YP_009201631.1	YP_009201631.1 superfamily II DNA/RNA helicase [Enterobacteria phage 9g] [Escherichia phage slur01]	Type III restriction enzyme, res subunit [PF04851.15]; Helicase conserved C-terminal domain [PF00271.31]; DEAD/DEAH box helicase [PF00270.29]; SWI2/SNF2 ATPase [PF18766.1]		sp|P20703|UVSW_BPT4	Xh	sp|P20703|UVSW_BPT4 ATP-dependent DNA helicase uvsW; Xh		2	No_AMG	VOG00561	2.5e-103	344.6	ATP-dependent RNA helicase DbpA
rep_vMAG_4	vMAG_4_length_47112_9553_10638	LICIJIKE_03208	9553	10638					hypothetical protein	phrog_1990	259	3.8e-79	Cas4-domain exonuclease	DNA, RNA and nucleotide metabolism	hypothetical protei...	PF09810.8 : Exo5 ; PF12‚Ä¶	GO:0045145 single-strand‚Ä¶	unknown												YP_009100955.1	YP_009100955.1 putative Cas4-domain exonuclease [Idiomarinaceae phage 1N2-2]			sp|Q8QL42|Y207_SIRV1	Xu	sp|Q8QL42|Y207_SIRV1 Uncharacterized protein 207; Xu		2	No_AMG	VOG02533	3.4e-73	244.5	hypothetical protein
rep_vMAG_4	vMAG_4_length_47112_10651_11163	LICIJIKE_03209	10651	11163					hypothetical protein	phrog_253	43	3.9e-06	Mu Gam-like end protection	DNA, RNA and nucleotide metabolism	hypothetical protei...	PF05565.10 : Sipho_Gp157‚Ä¶	GO:0042262 DNA protectio‚Ä¶	unknown														Siphovirus Gp157 [PF05565.11]		REFSEQ	Xu	REFSEQ hypothetical protein; Xu		2	No_AMG	VOG25406	9.8e-24	81.9	hypothetical protein
rep_vMAG_4	vMAG_4_length_47112_11262_11822	LICIJIKE_03210	11262	11822					hypothetical protein	phrog_6015	115	9.48e-29	single strand DNA binding protein	DNA, RNA and nucleotide metabolism	hypothetical protei...	PF05037.12 : DUF669 ;	unknown	unknown												YP_009126577.1	YP_009126577.1 hypothetical protein [Vibrio phage VpKK5]	Protein of unknown function (DUF669) [PF05037.13]		REFSEQ	Xu	REFSEQ hypothetical protein; Xu		2	No_AMG	VOG00172	1.2e-26	92.3	hypothetical protein
rep_vMAG_4	vMAG_4_length_47112_11809_12600	LICIJIKE_03211	11809	12600					hypothetical protein	phrog_124	95	6.02e-22	Sak4-like ssDNA annealing protein	DNA, RNA and nucleotide metabolism	hypothetical protei...	PF03796.14 : DnaB_C ; P‚Ä¶	GO:0005524 ATP binding ;‚Ä¶	unknown												YP_007674018.1	YP_007674018.1 hypothetical protein VPKG_00056 [Vibrio phage pYD21-A]	AAA domain [PF13479.6]		sp|O31907|YORG_BACSU	Xu	sp|O31907|YORG_BACSU SPbeta prophage-derived uncharacterized protein YorG; Xu		2	No_AMG	VOG01381	9.9e-28	95.2	hypothetical protein
rep_vMAG_4	vMAG_4_length_47112_12587_12793	LICIJIKE_03212	12587	12793					hypothetical protein																													2	No_AMG
rep_vMAG_4	vMAG_4_length_47112_12858_23504	LICIJIKE_03213	12858	23504					hypothetical protein	phrog_6263	66	5.13e-12	DNA methyltransferase	other	DNA modification me...	PF13708.5 : DUF4942 ; P‚Ä¶	GO:0004809 tRNA (guanine‚Ä¶	unknown	WP_080807495.1	485	hypothetical protein [Halomicronema hongdechloris]	COG0249	L	Replication, recombination and repair	DNA mismatch repair ATPase MutS	MutS	Unknown			YP_007518343.1	YP_007518343.1 DNA methylase [Vibrio phage VvAW1]	P-loop containing NTP hydrolase pore-1 [PF13872.6]; C-terminal domain on Strawberry notch homologue [PF13871.6]; Large polyvalent protein associated domain 38 [PF18857.1]; N-6 DNA Methylase [PF02384.16]; Putative RNA methylase family UPF0020 [PF01170.18]; Methyltransferase small domain [PF05175.14]						2	No_AMG	VOG14493	7.6e-16	55.5	hypothetical protein
rep_vMAG_4	vMAG_4_length_47112_23497_25386	LICIJIKE_03214	23497	25386					hypothetical protein																													2	No_AMG
rep_vMAG_4	vMAG_4_length_47112_25408_26538	LICIJIKE_03215	25408	26538					hypothetical protein																													2	No_AMG
rep_vMAG_4	vMAG_4_length_47112_26560_28338	LICIJIKE_03216	26560	28338					hypothetical protein																					YP_009225277.1	YP_009225277.1 tail fiber protein [Caulobacter phage Percy]	Photosynthesis system II assembly factor YCF48 [PF14870.6]						2	No_AMG
rep_vMAG_4	vMAG_4_length_47112_28401_30404	LICIJIKE_03217	28401	30404					hypothetical protein																													1	No_AMG
rep_vMAG_4	vMAG_4_length_47112_30405_30842	LICIJIKE_03218	30405	30842					hypothetical protein																													1	No_AMG
rep_vMAG_4	vMAG_4_length_47112_30845_31264	LICIJIKE_03219	30845	31264					hypothetical protein																													1	No_AMG
rep_vMAG_4	vMAG_4_length_47112_31248_31406	LICIJIKE_03220	31248	31406					hypothetical protein																													1	No_AMG
rep_vMAG_4	vMAG_4_length_47112_31408_31788	LICIJIKE_03221	31408	31788					hypothetical protein																													1	No_AMG
rep_vMAG_4	vMAG_4_length_47112_31785_32432	LICIJIKE_03222	31785	32432					hypothetical protein																							Glycosyltransferase like family 2 [PF13641.6]						1	No_AMG	VOG03896	2.5e-06	25.2	hypothetical protein
rep_vMAG_4	vMAG_4_length_47112_32429_32854	LICIJIKE_03223	32429	32854					hypothetical protein																							Methyltransferase domain [PF13578.6]						1	No_AMG	VOG15433	7e-07	27.2	hypothetical protein
rep_vMAG_4	vMAG_4_length_47112_32851_33039	LICIJIKE_03224	32851	33039					hypothetical protein																													1	No_AMG
rep_vMAG_4	vMAG_4_length_47112_33054_33764	LICIJIKE_03225	33054	33764					hypothetical protein																					YP_214529.1	YP_214529.1 putative T4-like proximal tail fiber [Prochlorococcus phage P-SSM2]							1	No_AMG	VOG01044	3.1e-13	45.4	hypothetical protein
rep_vMAG_4	vMAG_4_length_47112_33764_34081	LICIJIKE_03226	33764	34081					hypothetical protein																													1	No_AMG
rep_vMAG_4	vMAG_4_length_47112_34078_36207	LICIJIKE_03227	34078	36207					hypothetical protein																													1	No_AMG
rep_vMAG_4	vMAG_4_length_47112_36211_36426	LICIJIKE_03228	36211	36426					hypothetical protein																													1	No_AMG
rep_vMAG_4	vMAG_4_length_47112_36727_37185	LICIJIKE_03229	36727	37185					hypothetical protein	phrog_2340	75	7.85e-17	endonuclease	DNA, RNA and nucleotide metabolism	hypothetical protei...	PF02945.14 : Endonucleas‚Ä¶	GO:0003676 nucleic acid ‚Ä¶	unknown																						VOG00819	3e-13	48.4	hypothetical protein
rep_vMAG_4	vMAG_4_length_47112_37187_37474	LICIJIKE_03230	37187	37474					hypothetical protein																													1	No_AMG
rep_vMAG_4	vMAG_4_length_47112_37471_37719	LICIJIKE_03231	37471	37719					hypothetical protein																													1	No_AMG
rep_vMAG_4	vMAG_4_length_47112_37728_38513	LICIJIKE_03232	37728	38513					hypothetical protein																													1	No_AMG
rep_vMAG_4	vMAG_4_length_47112_38573_39607	LICIJIKE_03233	38573	39607					hypothetical protein																													1	No_AMG
rep_vMAG_4	vMAG_4_length_47112_39636_40679	LICIJIKE_03234	39636	40679					hypothetical protein																													1	No_AMG
rep_vMAG_4	vMAG_4_length_47112_40702_41604	LICIJIKE_03235	40702	41604					hypothetical protein																													1	No_AMG
rep_vMAG_4	vMAG_4_length_47112_41617_41979	LICIJIKE_03236	41617	41979					hypothetical protein																													1	No_AMG
rep_vMAG_4	vMAG_4_length_47112_41979_43742	LICIJIKE_03237	41979	43742					hypothetical protein																												F	1	No_AMG
rep_vMAG_4	vMAG_4_length_47112_43743_45656	LICIJIKE_03238	43743	45656					hypothetical protein																					YP_009191608.1	YP_009191608.1 terminase large subunit [Salmonella phage SEN34]						F	2	No_AMG	VOG00075	7.1e-16	56.1	hypothetical protein
rep_vMAG_4	vMAG_4_length_47112_45656_46609	LICIJIKE_03239	45656	46609					hypothetical protein																												F	4	No_AMG
rep_vMAG_5	vMAG_5_length_42730_104_331	LICIJIKE_02875	104	331					hypothetical protein																												F	5	No_AMG
rep_vMAG_5	vMAG_5_length_42730_331_567	LICIJIKE_02876	331	567					hypothetical protein																												F	4	No_AMG
rep_vMAG_5	vMAG_5_length_42730_570_905	LICIJIKE_02877	570	905					hypothetical protein	phrog_11573	115	9.99e-32	unknown	unknown function	hypothetical protei...	PF05866.10 : RusA ;	GO:0006281 DNA repair ; ‚Ä¶	unknown										K01160	crossover junction endodeoxyribonuclease RusA [EC:3.1.22.4]	YP_007674357.1	YP_007674357.1 hypothetical protein VPGG_00048 [Vibrio phage VBM1]	Endodeoxyribonuclease RusA [PF05866.11]		REFSEQ	Xu	REFSEQ hypothetical protein; Xu	F	4	No_AMG	VOG18382	2.7e-32	109	hypothetical protein
rep_vMAG_5	vMAG_5_length_42730_909_1469	LICIJIKE_02878	909	1469					hypothetical protein	phrog_799	64	9.68e-13	DNA methyltransferase	other	hypothetical protei...	PF03848.13 : TehB ; PF0‚Ä¶	GO:0003723 RNA binding ;‚Ä¶	K03427 type I restrictio‚Ä¶												YP_009213563.1	YP_009213563.1 hypothetical protein [Prochlorococcus phage P-TIM68]			REFSEQ	Xu	REFSEQ hypothetical protein; Xu	F	2	No_AMG	VOG02330	4.2e-33	112.3	hypothetical protein
rep_vMAG_5	vMAG_5_length_42730_1571_2875	LICIJIKE_02879	1571	2875					hypothetical protein																							Glycosyl transferases group 1 [PF00534.20]					MKF	2	AMG
rep_vMAG_5	vMAG_5_length_42730_2877_3116	LICIJIKE_02880	2877	3116					hypothetical protein																												F	2	No_AMG
rep_vMAG_5	vMAG_5_length_42730_3227_3514	LICIJIKE_02881	3227	3514					hypothetical protein																												F	2	No_AMG
rep_vMAG_5	vMAG_5_length_42730_3471_3932	LICIJIKE_02882	3471	3932					hypothetical protein																												F	2	No_AMG
rep_vMAG_5	vMAG_5_length_42730_3966_4220	LICIJIKE_02883	3966	4220					hypothetical protein																												F	2	No_AMG
rep_vMAG_5	vMAG_5_length_42730_4312_4881	LICIJIKE_02884	4312	4881					hypothetical protein	phrog_1493	38	0.000575	endolysin	lysis	endolysin [n=25]; l...	PF01510.24 : Amidase_2 ‚Ä¶	GO:0008745 N-acetylmuram‚Ä¶	K01447 N-acetylmuramoyl-‚Ä¶														N-acetylmuramoyl-L-alanine amidase [PF01510.25]					F	2	No_AMG
rep_vMAG_5	vMAG_5_length_42730_4841_5104	LICIJIKE_02885	4841	5104					hypothetical protein																												F	2	No_AMG
rep_vMAG_5	vMAG_5_length_42730_5109_7199	LICIJIKE_02886	5109	7199					hypothetical protein	phrog_2885	61	1.62e-09	baseplate wedge subunit	tail	baseplate wedge ini...	PF14240.5 : YHYH ;	unknown	unknown																				2	No_AMG	VOG20569	5e-13	43.8	hypothetical protein
rep_vMAG_5	vMAG_5_length_42730_7204_8070	LICIJIKE_02887	7204	8070					hypothetical protein	phrog_11431	40	0.000363	virion structural protein	head and packaging	major virion struct...	PF09343.9 : DUF2460 ; P‚Ä¶	unknown	unknown														Conserved hypothetical protein 2217 (DUF2460) [PF09343.10]						2	No_AMG	VOG10120	1.4e-06	25.1	hypothetical protein
rep_vMAG_5	vMAG_5_length_42730_8115_9938	LICIJIKE_02888	8115	9938					hypothetical protein																													2	No_AMG
rep_vMAG_5	vMAG_5_length_42730_9943_11265	LICIJIKE_02889	9943	11265					hypothetical protein										WP_046020849.1	57.4	hypothetical protein [Magnetospira sp. QH-2]	COG2931	Q	Secondary metabolites biosynthesis, transport and catabolism	Ca2+-binding protein, RTX toxin-related	Unknown	Unknown					Concanavalin A-like lectin/glucanases superfamily [PF13385.6]					P	2	No_AMG	VOG00539	8.1e-12	41.6	hypothetical protein
rep_vMAG_5	vMAG_5_length_42730_11268_11555	LICIJIKE_02890	11268	11555					hypothetical protein																													2	No_AMG
rep_vMAG_5	vMAG_5_length_42730_11560_12432	LICIJIKE_02891	11560	12432					hypothetical protein	phrog_29879	48	2.5e-07	galactosyl transferase	moron, auxiliary metabolic gene and host takeover	GT2 family glycosyl...	PF03142.14 : Chitin_synt‚Ä¶	GO:0016020 membrane ; GO‚Ä¶	unknown	WP_005319053.1	89.4	glycosyl transferase group 2 [Aeromonas salmonicida]	COG1216	G	Carbohydrate transport and metabolism	Glycosyltransferase, GT2 family	WcaE	Unknown					Glycosyltransferase like family 2 [PF13641.6]; Glycosyl transferase family 2 [PF00535.26]; Glycosyltransferase like family 2 [PF10111.9]; Glycosyltransferase like family [PF13712.6]	GT2 cellulose synthase (EC 2.4.1.12); chitin synthase (EC 2.4.1.16); dolichyl-phosphate beta-D-mannosyltransferase (EC 2.4.1.83); dolichyl-phosphate beta-glucosyltransferase (EC 2.4.1.117); N-acetylglucosaminyltransferase (EC 2.4.1.-); N-acetylgalactosaminyltransferase (EC 2.4.1.-); hyaluronan synthase (EC 2.4.1.212); chitin oligosaccharide synthase (EC 2.4.1.-); beta-1,3-glucan synthase (EC 2.4.…				M	2	AMG	VOG00939	4.6e-08	29.1	hypothetical protein
rep_vMAG_5	vMAG_5_length_42730_12429_12623	LICIJIKE_02892	12429	12623					hypothetical protein																													2	No_AMG	VOG00554	3.7e-06	24.6	hypothetical protein
rep_vMAG_5	vMAG_5_length_42730_12598_13623	LICIJIKE_02893	12598	13623	eC_number=1.1.1.281	Name=rmd	db_xref=COG:COG1089	gene=rmd	GDP-6-deoxy-D-mannose reductase	phrog_540	83	1.62e-18	nucleotide-sugar epimerase	DNA, RNA and nucleotide metabolism	nucleotide-sugar ep...	PF16363.4 : GDP_Man_Dehy‚Ä¶	GO:0003824 catalytic act‚Ä¶	K01710 dTDP-glucose 4,6-‚Ä¶	WP_009329677.1	138	MULTISPECIES: UDP-glucose 4-epimerase [Bacillus]	COG0451	M	Cell wall/membrane/envelope biogenesis	Nucleoside-diphosphate-sugar epimerase	WcaG	Unknown			YP_007348471.1	YP_007348471.1 putative dTDP-glucose 4,6-dehydratase [Escherichia phage phAPEC8]	GDP-mannose 4,6 dehydratase [PF16363.5]; NAD dependent epimerase/dehydratase family [PF01370.21]; RmlD substrate binding domain [PF04321.17]; 3-beta hydroxysteroid dehydrogenase/isomerase family [PF01073.19]; Male sterility protein [PF07993.12]; Polysaccharide biosynthesis protein [PF02719.15]; NmrA-like family [PF05368.13]		sp|Q9EQC1|3BHS7_MOUSE	Xh	sp|Q9EQC1|3BHS7_MOUSE 3 beta-hydroxysteroid dehydrogenase type 7; Xh	MK	2	AMG	VOG00143	2.4e-56	189.2	GDP-6-deoxy-D-mannose reductase
rep_vMAG_5	vMAG_5_length_42730_13620_14381	LICIJIKE_02894	13620	14381					hypothetical protein																													2	No_AMG
rep_vMAG_5	vMAG_5_length_42730_14378_15298	LICIJIKE_02895	14378	15298					hypothetical protein										WP_014296521.1	151	glycosyl/glycerophosphate transferase [Marinitoga piezophila]	COG1887	MI	Unknown	CDP-glycerol glycerophosphotransferase, TagB/SpsB family	TagB	Unknown											2	No_AMG
rep_vMAG_5	vMAG_5_length_42730_15359_15541	LICIJIKE_02896	15359	15541					hypothetical protein																													2	No_AMG
rep_vMAG_5	vMAG_5_length_42730_15594_15797	LICIJIKE_02897	15594	15797					hypothetical protein																													2	No_AMG
rep_vMAG_5	vMAG_5_length_42730_15936_16511	LICIJIKE_02898	15936	16511					hypothetical protein																													2	No_AMG
rep_vMAG_5	vMAG_5_length_42730_16515_17105	LICIJIKE_02899	16515	17105					hypothetical protein																													2	No_AMG
rep_vMAG_5	vMAG_5_length_42730_17130_17870	LICIJIKE_02900	17130	17870					hypothetical protein										WP_127015348.1	89.4	glycosyltransferase family 2 protein [Anoxybacter fermentans]	COG1216	G	Carbohydrate transport and metabolism	Glycosyltransferase, GT2 family	WcaE	Unknown					Glycosyltransferase like family 2 [PF13641.6]; Glycosyl transferase family 2 [PF00535.26]	GT2 cellulose synthase (EC 2.4.1.12); chitin synthase (EC 2.4.1.16); dolichyl-phosphate beta-D-mannosyltransferase (EC 2.4.1.83); dolichyl-phosphate beta-glucosyltransferase (EC 2.4.1.117); N-acetylglucosaminyltransferase (EC 2.4.1.-); N-acetylgalactosaminyltransferase (EC 2.4.1.-); hyaluronan synthase (EC 2.4.1.212); chitin oligosaccharide synthase (EC 2.4.1.-); beta-1,3-glucan synthase (EC 2.4.…				M	2	AMG	VOG00939	2e-06	23.7	hypothetical protein
rep_vMAG_5	vMAG_5_length_42730_17886_18221	LICIJIKE_02901	17886	18221					hypothetical protein																													2	No_AMG
rep_vMAG_5	vMAG_5_length_42730_18329_18529	LICIJIKE_02902	18329	18529					hypothetical protein																													2	No_AMG
rep_vMAG_5	vMAG_5_length_42730_18549_18722	LICIJIKE_02903	18549	18722					hypothetical protein																													2	No_AMG
rep_vMAG_5	vMAG_5_length_42730_18755_19420	LICIJIKE_02904	18755	19420					hypothetical protein																							Sulfotransferase family [PF03567.14]					MK	2	AMG
rep_vMAG_5	vMAG_5_length_42730_19407_20126	LICIJIKE_02905	19407	20126	eC_number=2.4.2.53	Name=arnC		gene=arnC	Undecaprenyl-phosphate 4-deoxy-4-formamido-L-arabinose transferase	phrog_22739	44	1.29e-05	GtrB-like O-antigen conversion	moron, auxiliary metabolic gene and host takeover	probable ss-1,3-N-a...	PF13641.5 : Glyco_tranf_‚Ä¶	GO:0005737 cytoplasm ; G‚Ä¶	unknown	WP_014856845.1	100	glycosyl transferase family 2 [Melioribacter roseus]	COG4783	MO	Unknown	Outer membrane protein chaperone/metalloprotease BepA/YfgC, contains M48 and TPR domains	BepA	Unknown					Glycosyl transferase family 2 [PF00535.26]; Glycosyltransferase like family 2 [PF13641.6]; Glycosyltransferase like family 2 [PF10111.9]; Glycosyl transferase family 2 [PF13704.6]	GT2 cellulose synthase (EC 2.4.1.12); chitin synthase (EC 2.4.1.16); dolichyl-phosphate beta-D-mannosyltransferase (EC 2.4.1.83); dolichyl-phosphate beta-glucosyltransferase (EC 2.4.1.117); N-acetylglucosaminyltransferase (EC 2.4.1.-); N-acetylgalactosaminyltransferase (EC 2.4.1.-); hyaluronan synthase (EC 2.4.1.212); chitin oligosaccharide synthase (EC 2.4.1.-); beta-1,3-glucan synthase (EC 2.4.…				M	2	AMG	VOG22858	1.8e-13	47.9	Undecaprenyl-phosphate 4-deoxy-4-formamido-L-arabinose transferase
rep_vMAG_5	vMAG_5_length_42730_20128_20403	LICIJIKE_02906	20128	20403					hypothetical protein																													2	No_AMG
rep_vMAG_5	vMAG_5_length_42730_20475_21095	LICIJIKE_02907	20475	21095					hypothetical protein
rep_vMAG_5	vMAG_5_length_42730_21129_21614	LICIJIKE_02908	21129	21614					hypothetical protein																													2	No_AMG
rep_vMAG_5	vMAG_5_length_42730_21698_22852	LICIJIKE_02909	21698	22852					hypothetical protein	phrog_1328	73	5.24e-15	major head protein	head and packaging	major head protein ...	PF06673.10 : L_lactis_ph‚Ä¶	GO:0042742 defense respo‚Ä¶	unknown														Family of unknown function (DUF5309) [PF17236.2]		sp|B0FIH3|CAPSD_BPE32	Xh;Xs	sp|B0FIH3|CAPSD_BPE32 Major capsid protein; XhXs	V	2	No_AMG	VOG06060	3e-30	103.5	hypothetical protein
rep_vMAG_5	vMAG_5_length_42730_22874_23575	LICIJIKE_02910	22874	23575					hypothetical protein																													2	No_AMG
rep_vMAG_5	vMAG_5_length_42730_23637_26510	LICIJIKE_02911	23637	26510					hypothetical protein																													2	No_AMG	VOG25289	6.2e-08	28.6	hypothetical protein
rep_vMAG_5	vMAG_5_length_42730_26516_27946	LICIJIKE_02912	26516	27946					hypothetical protein																													2	No_AMG
rep_vMAG_5	vMAG_5_length_42730_27948_29609	LICIJIKE_02913	27948	29609					hypothetical protein																													2	No_AMG
rep_vMAG_5	vMAG_5_length_42730_29619_31340	LICIJIKE_02914	29619	31340					hypothetical protein																									sp|Q05220|PORTL_BPML5	Xr;Xs;Xp	sp|Q05220|PORTL_BPML5 Portal protein; XpXrXs	V	2	No_AMG	VOG00031	7.8e-33	112	hypothetical protein
rep_vMAG_5	vMAG_5_length_42730_31324_33849	LICIJIKE_02915	31324	33849					hypothetical protein	phrog_10089	176	5.12e-44	DarB-like antirestriction	moron, auxiliary metabolic gene and host takeover	DarB-like antirestr...	PF06862.11 : UTP25 ; PF‚Ä¶	GO:0008173 RNA methyltra‚Ä¶	unknown	WP_041561896.1	206	hypothetical protein [Nocardiopsis alba]	COG1702	T	Signal transduction mechanisms	Phosphate starvation-inducible protein PhoH, predicted ATPase	PhoH	Unknown			YP_007237282.1	YP_007237282.1 hypothetical protein phi8074-B1_00042 [Clostridium phage phi8074-B1]	Homing endonuclease [PF05204.14]; Hom_end-associated Hint [PF05203.16]; LAGLIDADG-like domain [PF14528.6]		REFSEQ	Xu	REFSEQ hypothetical protein; Xu	P	3	No_AMG	VOG00921	6.7e-68	227.5	hypothetical protein
rep_vMAG_5	vMAG_5_length_42730_33836_34438	LICIJIKE_02916	33836	34438					hypothetical protein																													2	No_AMG
rep_vMAG_5	vMAG_5_length_42730_35700_35837	LICIJIKE_02917	35700	35837					hypothetical protein																													2	No_AMG
rep_vMAG_5	vMAG_5_length_42730_35853_35951	LICIJIKE_02918	35853	35951					hypothetical protein																													2	No_AMG
rep_vMAG_5	vMAG_5_length_42730_35966_36115	LICIJIKE_02919	35966	36115					hypothetical protein
rep_vMAG_5	vMAG_5_length_42730_36501_36758	LICIJIKE_02920	36501	36758					hypothetical protein																													2	No_AMG
rep_vMAG_5	vMAG_5_length_42730_36718_36927	LICIJIKE_02921	36718	36927					hypothetical protein																													2	No_AMG
rep_vMAG_5	vMAG_5_length_42730_36971_37234	LICIJIKE_02922	36971	37234					hypothetical protein	phrog_9067	33	0.000751	unknown	unknown function	hypothetical protei...	unknown	unknown	unknown																				2	No_AMG	VOG01281	3.3e-12	43.9	hypothetical protein
rep_vMAG_5	vMAG_5_length_42730_37375_38595	LICIJIKE_02923	37375	38595					hypothetical protein																												F	2	No_AMG	VOG07443	8.9e-07	26	hypothetical protein
rep_vMAG_5	vMAG_5_length_42730_38601_38924	LICIJIKE_02924	38601	38924					hypothetical protein																												F	2	No_AMG
rep_vMAG_5	vMAG_5_length_42730_38941_39369	LICIJIKE_02925	38941	39369					hypothetical protein																												F	2	No_AMG
rep_vMAG_5	vMAG_5_length_42730_39478_39627	LICIJIKE_02926	39478	39627					hypothetical protein																												F	2	No_AMG
rep_vMAG_5	vMAG_5_length_42730_39629_39805	LICIJIKE_02927	39629	39805					hypothetical protein																												F	2	No_AMG
rep_vMAG_5	vMAG_5_length_42730_39813_40097	LICIJIKE_02928	39813	40097					hypothetical protein																												F	2	No_AMG
rep_vMAG_5	vMAG_5_length_42730_40090_40380	LICIJIKE_02929	40090	40380					hypothetical protein																												F	2	No_AMG
rep_vMAG_5	vMAG_5_length_42730_40448_41410	LICIJIKE_02930	40448	41410					hypothetical protein																									sp|Q8QL42|Y207_SIRV1	Xu	sp|Q8QL42|Y207_SIRV1 Uncharacterized protein 207; Xu	F	2	No_AMG	VOG02533	4.4e-16	56.8	hypothetical protein
rep_vMAG_5	vMAG_5_length_42730_41531_42028	LICIJIKE_02931	41531	42028					hypothetical protein																												F	2	No_AMG
rep_vMAG_5	vMAG_5_length_42730_42197_42670	LICIJIKE_02932	42197	42670					hypothetical protein	phrog_799	50	4.68e-08	DNA methyltransferase	other	hypothetical protei...	PF03848.13 : TehB ; PF0‚Ä¶	GO:0003723 RNA binding ;‚Ä¶	K03427 type I restrictio‚Ä¶												YP_004322463.1	YP_004322463.1 hypothetical protein PHM1_038 [Prochlorococcus phage P-HM1]	DNA N-6-adenine-methyltransferase (Dam) [PF05869.11]		REFSEQ	Xu	REFSEQ hypothetical protein; Xu	F	5	No_AMG	VOG02330	2.7e-17	60.6	hypothetical protein
rep_vMAG_6	vMAG_6_length_42623_108_395	LICIJIKE_03240	108	395					hypothetical protein																					YP_002128518.1	YP_002128518.1 hypothetical protein phiPLPE_84 [Iodobacter phage PhiPLPE]						F	4	No_AMG
rep_vMAG_6	vMAG_6_length_42623_486_1610	LICIJIKE_03241	486	1610					hypothetical protein																												F	2	No_AMG
rep_vMAG_6	vMAG_6_length_42623_1594_3675	LICIJIKE_03242	1594	3675					hypothetical protein																												F	2	No_AMG
rep_vMAG_6	vMAG_6_length_42623_3672_3842	LICIJIKE_03243	3672	3842					hypothetical protein																												F	2	No_AMG
rep_vMAG_6	vMAG_6_length_42623_4113_4298	LICIJIKE_03244	4113	4298					hypothetical protein																												F	2	No_AMG
rep_vMAG_6	vMAG_6_length_42623_4295_4495	LICIJIKE_03245	4295	4495					hypothetical protein																												F	2	No_AMG
rep_vMAG_6	vMAG_6_length_42623_4823_5638	LICIJIKE_03246	4823	5638					hypothetical protein	phrog_7339	83	1.64e-18	DNA repair exonuclease	DNA, RNA and nucleotide metabolism	metal-dependent hyd...	PF14582.5 : Metallophos_‚Ä¶	GO:0005524 ATP binding ;‚Ä¶	unknown												YP_008771931.1	YP_008771931.1 DNA repair exonuclease [Bacillus phage Slash]						F	2	No_AMG	VOG00232	4e-07	27	hypothetical protein
rep_vMAG_6	vMAG_6_length_42623_5638_5931	LICIJIKE_03247	5638	5931					hypothetical protein
rep_vMAG_6	vMAG_6_length_42623_5945_6343	LICIJIKE_03248	5945	6343					hypothetical protein																													2	No_AMG
rep_vMAG_6	vMAG_6_length_42623_6347_7153	LICIJIKE_03249	6347	7153					hypothetical protein										WP_081589053.1	53.5	PDZ domain-containing protein [Paraglaciecola psychrophila]	COG0265	O	Posttranslational modification, protein turnover, chaperones	Periplasmic serine protease, S1-C subfamily, contain C-terminal PDZ domain	DegQ	Unknown					Trypsin-like peptidase domain [PF13365.6]					P	2	No_AMG
rep_vMAG_6	vMAG_6_length_42623_7542_7745	LICIJIKE_03250	7542	7745					hypothetical protein																													2	No_AMG
rep_vMAG_6	vMAG_6_length_42623_7742_7924	LICIJIKE_03251	7742	7924					hypothetical protein																													2	No_AMG
rep_vMAG_6	vMAG_6_length_42623_7924_8163	LICIJIKE_03252	7924	8163					hypothetical protein																													2	No_AMG
rep_vMAG_6	vMAG_6_length_42623_8163_8282	LICIJIKE_03253	8163	8282					hypothetical protein																													2	No_AMG
rep_vMAG_6	vMAG_6_length_42623_8282_9058	LICIJIKE_03254	8282	9058					hypothetical protein																									sp|P39261|Y05F_BPT4	Xu	sp|P39261|Y05F_BPT4 Uncharacterized 36.7 kDa protein in nrdC-mobD intergenic region; Xu		2	No_AMG	VOG00801	2.1e-10	38	hypothetical protein
rep_vMAG_6	vMAG_6_length_42623_9027_9314	LICIJIKE_03255	9027	9314					hypothetical protein																													2	No_AMG
rep_vMAG_6	vMAG_6_length_42623_9304_9483	LICIJIKE_03256	9304	9483					hypothetical protein																													2	No_AMG
rep_vMAG_6	vMAG_6_length_42623_9480_9665	LICIJIKE_03257	9480	9665					hypothetical protein																													2	No_AMG
rep_vMAG_6	vMAG_6_length_42623_9726_9959	LICIJIKE_03258	9726	9959					hypothetical protein																													2	No_AMG
rep_vMAG_6	vMAG_6_length_42623_9946_10089	LICIJIKE_03259	9946	10089					hypothetical protein																													2	No_AMG
rep_vMAG_6	vMAG_6_length_42623_10089_10238	LICIJIKE_03260	10089	10238					hypothetical protein																													2	No_AMG
rep_vMAG_6	vMAG_6_length_42623_10235_10414	LICIJIKE_03261	10235	10414					hypothetical protein																													2	No_AMG
rep_vMAG_6	vMAG_6_length_42623_10411_10500	LICIJIKE_03262	10411	10500					hypothetical protein
rep_vMAG_6	vMAG_6_length_42623_11612_11770	LICIJIKE_03263	11612	11770					hypothetical protein
rep_vMAG_6	vMAG_6_length_42623_11928_12188	LICIJIKE_03264	11928	12188					hypothetical protein																													2	No_AMG
rep_vMAG_6	vMAG_6_length_42623_12192_12410	LICIJIKE_03265	12192	12410					hypothetical protein																													2	No_AMG
rep_vMAG_6	vMAG_6_length_42623_12410_12499	LICIJIKE_03266	12410	12499					hypothetical protein
rep_vMAG_6	vMAG_6_length_42623_12579_12812	LICIJIKE_03267	12579	12812					hypothetical protein																													2	No_AMG
rep_vMAG_6	vMAG_6_length_42623_12875_13048	LICIJIKE_03268	12875	13048					hypothetical protein																													2	No_AMG
rep_vMAG_6	vMAG_6_length_42623_13052_13342	LICIJIKE_03269	13052	13342					hypothetical protein
rep_vMAG_6	vMAG_6_length_42623_13364_13669	LICIJIKE_03270	13364	13669					hypothetical protein																													2	No_AMG
rep_vMAG_6	vMAG_6_length_42623_13644_14087	LICIJIKE_03271	13644	14087					hypothetical protein	phrog_3490	90	3.15e-22	ERCC4-type nuclease	DNA, RNA and nucleotide metabolism	hypothetical protei...	PF03834.13 : Rad10 ; PF‚Ä¶	GO:0005634 nucleus ; GO:‚Ä¶	K09889 ribosome-associat‚Ä¶														ERCC4 domain [PF02732.15]						2	No_AMG	VOG02613	5.4e-17	59.9	hypothetical protein
rep_vMAG_6	vMAG_6_length_42623_14066_14197	LICIJIKE_03272	14066	14197					hypothetical protein																													2	No_AMG
rep_vMAG_6	vMAG_6_length_42623_14190_14348	LICIJIKE_03273	14190	14348					hypothetical protein																													2	No_AMG
rep_vMAG_6	vMAG_6_length_42623_14300_14503	LICIJIKE_03274	14300	14503					hypothetical protein																													2	No_AMG
rep_vMAG_6	vMAG_6_length_42623_14478_14930	LICIJIKE_03275	14478	14930					hypothetical protein																													2	No_AMG
rep_vMAG_6	vMAG_6_length_42623_14914_15297	LICIJIKE_03276	14914	15297					hypothetical protein																													2	No_AMG
rep_vMAG_6	vMAG_6_length_42623_15294_16886	LICIJIKE_03277	15294	16886					hypothetical protein	phrog_2	64	1.12e-11	terminase large subunit	head and packaging	terminase large sub...	PF03354.14 : Terminase_1‚Ä¶	GO:0016787 hydrolase act‚Ä¶	K06909 phage terminase l‚Ä¶												YP_008059213.1	YP_008059213.1 terminase large subunit [Halovirus HGTV-1]	Terminase-like family [PF03237.15]		sp|Q05219|VG13_BPML5	Xu	sp|Q05219|VG13_BPML5 Gene 13 protein; Xu		2	No_AMG	VOG06541	5e-29	99.6	hypothetical protein
rep_vMAG_6	vMAG_6_length_42623_16889_17008	LICIJIKE_03278	16889	17008					hypothetical protein																													1	No_AMG
rep_vMAG_6	vMAG_6_length_42623_17021_17533	LICIJIKE_03279	17021	17533					hypothetical protein																													1	No_AMG
rep_vMAG_6	vMAG_6_length_42623_17517_17846	LICIJIKE_03280	17517	17846					hypothetical protein																													1	No_AMG
rep_vMAG_6	vMAG_6_length_42623_17965_19341	LICIJIKE_03281	17965	19341					hypothetical protein	phrog_12	69	2.48e-13	portal protein	head and packaging	portal protein [n=7...	PF06074.11 : DUF935 ; P‚Ä¶	GO:0019068 virion assemb‚Ä¶	unknown	WP_014125179.1	52	phage portal protein [Tetragenococcus halophilus]	COG4695	X	Mobilome: prophages, transposons	Phage portal protein BeeE	BeeE	Unknown			YP_009200546.1	YP_009200546.1 portal protein [Staphylococcus phage StB20-like]	Phage portal protein [PF04860.12]		sp|Q4Z9G3|PORTL_BPTWO	Xr;Xs;Xp	sp|Q4Z9G3|PORTL_BPTWO Probable portal protein; XpXrXs	V	1	No_AMG	VOG01731	1.8e-11	40.7	hypothetical protein
rep_vMAG_6	vMAG_6_length_42623_19338_21347	LICIJIKE_03282	19338	21347					hypothetical protein																													1	No_AMG	VOG00395	3.7e-06	23.5	hypothetical protein
rep_vMAG_6	vMAG_6_length_42623_21410_21685	LICIJIKE_03283	21410	21685					hypothetical protein																													1	No_AMG
rep_vMAG_6	vMAG_6_length_42623_21741_22064	LICIJIKE_03284	21741	22064					hypothetical protein																													1	No_AMG
rep_vMAG_6	vMAG_6_length_42623_22067_22384	LICIJIKE_03285	22067	22384					hypothetical protein																													1	No_AMG
rep_vMAG_6	vMAG_6_length_42623_22386_22724	LICIJIKE_03286	22386	22724					hypothetical protein																													1	No_AMG
rep_vMAG_6	vMAG_6_length_42623_22728_22934	LICIJIKE_03287	22728	22934					hypothetical protein																													1	No_AMG
rep_vMAG_6	vMAG_6_length_42623_22979_26170	LICIJIKE_03288	22979	26170					hypothetical protein	phrog_5906	40	4.55e-05	unknown	unknown function	sericin 1 precursor...	unknown	unknown	unknown																				1	No_AMG
rep_vMAG_6	vMAG_6_length_42623_26145_27713	LICIJIKE_03289	26145	27713					hypothetical protein										WP_099323928.1	62	hypothetical protein [Candidatus Kuenenia stuttgartiensis]	COG2755	DI	Unknown	Lysophospholipase L1 or related esterase. Includes spore coat protein LipC/YcsK	TesA	Unknown					Concanavalin A-like lectin/glucanases superfamily [PF13385.6]					P	1	No_AMG	VOG00539	1.1e-12	44.4	hypothetical protein
rep_vMAG_6	vMAG_6_length_42623_27710_28951	LICIJIKE_03290	27710	28951					hypothetical protein	phrog_8510	40	0.000982	virion structural protein	head and packaging	hypothetical protei...	PF02973.15 : Sialidase ‚Ä¶	GO:0016158 3-phytase act‚Ä¶	unknown	AHB41902.1	80.1	Laminin G sub protein [Candidatus Saccharibacteria bacterium RAAC3_TM7_1]	COG4968	NW	Unknown	Type IV pilus assembly protein PilE	PilE	Unknown			YP_195209.1	YP_195209.1 Hypothetical-Protein | belonging to T4-LIKE GC: 864 [Synechococcus phage S-PM2]	Concanavalin A-like lectin/glucanases superfamily [PF13385.6]						1	No_AMG	VOG00099	2.9e-13	47	hypothetical protein
rep_vMAG_6	vMAG_6_length_42623_28951_29262	LICIJIKE_03291	28951	29262					hypothetical protein																													1	No_AMG
rep_vMAG_6	vMAG_6_length_42623_29262_30656	LICIJIKE_03292	29262	30656					hypothetical protein																													1	No_AMG	VOG01518	2.1e-08	28.9	hypothetical protein
rep_vMAG_6	vMAG_6_length_42623_30684_31205	LICIJIKE_03293	30684	31205					hypothetical protein																													1	No_AMG
rep_vMAG_6	vMAG_6_length_42623_31202_31708	LICIJIKE_03294	31202	31708					hypothetical protein																													1	No_AMG
rep_vMAG_6	vMAG_6_length_42623_31722_31928	LICIJIKE_03295	31722	31928					hypothetical protein																													1	No_AMG
rep_vMAG_6	vMAG_6_length_42623_31925_32536	LICIJIKE_03296	31925	32536					hypothetical protein																													1	No_AMG
rep_vMAG_6	vMAG_6_length_42623_32544_33365	LICIJIKE_03297	32544	33365					hypothetical protein																													1	No_AMG
rep_vMAG_6	vMAG_6_length_42623_33383_33688	LICIJIKE_03298	33383	33688					hypothetical protein																													1	No_AMG
rep_vMAG_6	vMAG_6_length_42623_33685_34068	LICIJIKE_03299	33685	34068					hypothetical protein																													1	No_AMG
rep_vMAG_6	vMAG_6_length_42623_34040_34318	LICIJIKE_03300	34040	34318					hypothetical protein
rep_vMAG_6	vMAG_6_length_42623_34323_35768	LICIJIKE_03301	34323	35768					hypothetical protein																													4	No_AMG
rep_vMAG_6	vMAG_6_length_42623_35765_36154	LICIJIKE_03302	35765	36154					hypothetical protein																													4	No_AMG
rep_vMAG_6	vMAG_6_length_42623_36154_39831	LICIJIKE_03303	36154	39831					hypothetical protein																												F	4	No_AMG
rep_vMAG_6	vMAG_6_length_42623_39835_41292	LICIJIKE_03304	39835	41292					hypothetical protein																												F	4	No_AMG	VOG00418	2.3e-07	27.6	hypothetical protein
rep_vMAG_6	vMAG_6_length_42623_41311_41580	LICIJIKE_03305	41311	41580					hypothetical protein																												F	4	No_AMG
rep_vMAG_6	vMAG_6_length_42623_41581_42276	LICIJIKE_03306	41581	42276					hypothetical protein																												F	4	No_AMG	VOG02785	7.9e-06	23.5	hypothetical protein
rep_vMAG_6	vMAG_6_length_42623_42246_42527	LICIJIKE_03307	42246	42527					hypothetical protein
rep_vMAG_7	vMAG_7_length_41405_7_672	LICIJIKE_03358	7	672					hypothetical protein																												F	5	No_AMG
rep_vMAG_7	vMAG_7_length_41405_689_1513	LICIJIKE_03359	689	1513					hypothetical protein																															VOG00028	9.4e-07	26.7	hypothetical protein
rep_vMAG_7	vMAG_7_length_41405_1530_2201	LICIJIKE_03360	1530	2201					hypothetical protein	phrog_144	61	1.45e-12	HNH endonuclease	DNA, RNA and nucleotide metabolism	HNH endonuclease [n...	PF05766.11 : NinG ; PF0‚Ä¶	GO:0004519 endonuclease ‚Ä¶	K07451 5-methylcytosine-‚Ä¶	WP_004183080.1	81.6	HNH endonuclease [Klebsiella pneumoniae]	COG1403	V	Defense mechanisms	5-methylcytosine-specific restriction endonuclease McrA	McrA	Unknown					HNH endonuclease [PF01844.23]		REFSEQ	Xu	REFSEQ hypothetical protein; Xu	F	2	No_AMG	VOG00802	6e-14	50.2	hypothetical protein
rep_vMAG_7	vMAG_7_length_41405_2227_2418	LICIJIKE_03361	2227	2418					hypothetical protein																												F	2	No_AMG
rep_vMAG_7	vMAG_7_length_41405_2574_3095	LICIJIKE_03362	2574	3095					hypothetical protein	phrog_253	61	2.86e-12	Mu Gam-like end protection	DNA, RNA and nucleotide metabolism	hypothetical protei...	PF05565.10 : Sipho_Gp157‚Ä¶	GO:0042262 DNA protectio‚Ä¶	unknown												YP_009194151.1	YP_009194151.1 putative ATPase [Brevibacillus phage Sundance]	Siphovirus Gp157 [PF05565.11]		REFSEQ	Xu	REFSEQ hypothetical protein; Xu	F	2	No_AMG	VOG25406	5.9e-30	102.1	hypothetical protein
rep_vMAG_7	vMAG_7_length_41405_3097_4044	LICIJIKE_03363	3097	4044					hypothetical protein	phrog_148	119	3.67e-30	RecT-like ssDNA annealing protein	DNA, RNA and nucleotide metabolism	ssDNA binding prote...	PF03837.13 : RecT ; PF1‚Ä¶	GO:0003677 DNA binding ;‚Ä¶	K07455 recombination pro‚Ä¶	WP_083251226.1	174	hypothetical protein [Acidihalobacter prosperus]	COG3723	L	Replication, recombination and repair	Recombinational DNA repair protein RecT	RecT	Unknown	K07455	recombination protein RecT	YP_007111744.1	YP_007111744.1 DNA single-strand annealing protein [Enterobacteria phage HK140]	RecT family [PF03837.14]		sp|P03698|VBET_LAMBD	Xr	sp|P03698|VBET_LAMBD Recombination protein bet; Xr	VF	2	No_AMG	VOG02364	4.8e-35	119.7	hypothetical protein
rep_vMAG_7	vMAG_7_length_41405_4046_4237	LICIJIKE_03364	4046	4237					hypothetical protein																												F	2	No_AMG
rep_vMAG_7	vMAG_7_length_41405_4241_4615	LICIJIKE_03365	4241	4615					hypothetical protein	phrog_7839	82	4.76e-20	unknown	unknown function	hypothetical protei...	unknown	unknown	unknown																			F	2	No_AMG	VOG07760	2.5e-11	41.5	hypothetical protein
rep_vMAG_7	vMAG_7_length_41405_4612_4974	LICIJIKE_03366	4612	4974					hypothetical protein																												F	2	No_AMG
rep_vMAG_7	vMAG_7_length_41405_5000_5434	LICIJIKE_03367	5000	5434					Single-stranded DNA-binding protein	phrog_44	129	2.25e-36	single strand DNA binding protein	DNA, RNA and nucleotide metabolism	single-stranded DNA...	PF00436.24 : SSB ; PF11‚Ä¶	GO:0003697 single-strand‚Ä¶	K03111 single-strand DNA‚Ä¶	WP_044557639.1	171	single-stranded DNA-binding protein [Halobacteriovorax marinus]	COG0629	L	Replication, recombination and repair	Single-stranded DNA-binding protein	Ssb	Unknown													VOG00805	5.4e-48	161.7	Single-stranded DNA-binding protein
rep_vMAG_7	vMAG_7_length_41405_5434_5685	LICIJIKE_03368	5434	5685					hypothetical protein																							CENP-B N-terminal DNA-binding domain [PF04218.13]; Helix-turn-helix domain [PF13936.6]						2	No_AMG
rep_vMAG_7	vMAG_7_length_41405_5815_6027	LICIJIKE_03369	5815	6027					hypothetical protein																													2	No_AMG
rep_vMAG_7	vMAG_7_length_41405_6024_6509	LICIJIKE_03370	6024	6509					hypothetical protein
rep_vMAG_7	vMAG_7_length_41405_6509_6694	LICIJIKE_03371	6509	6694					hypothetical protein	phrog_20586	48	2.23e-09	unknown	unknown function	hypothetical protei...	unknown	unknown	unknown																						VOG02617	7e-12	43.2	hypothetical protein
rep_vMAG_7	vMAG_7_length_41405_6694_7008	LICIJIKE_03372	6694	7008					hypothetical protein																													2	No_AMG
rep_vMAG_7	vMAG_7_length_41405_7010_7303	LICIJIKE_03373	7010	7303					hypothetical protein																													2	No_AMG
rep_vMAG_7	vMAG_7_length_41405_7300_7893	LICIJIKE_03374	7300	7893					hypothetical protein																													2	No_AMG
rep_vMAG_7	vMAG_7_length_41405_7890_8162	LICIJIKE_03375	7890	8162					hypothetical protein
rep_vMAG_7	vMAG_7_length_41405_8122_8445	LICIJIKE_03376	8122	8445					hypothetical protein																													2	No_AMG
rep_vMAG_7	vMAG_7_length_41405_8420_8656	LICIJIKE_03377	8420	8656					hypothetical protein																													2	No_AMG
rep_vMAG_7	vMAG_7_length_41405_8640_9194	LICIJIKE_03378	8640	9194					hypothetical protein	phrog_435	56	8.73e-10	endolysin	lysis	N-acetylmuramoyl-L-...	PF01520.17 : Amidase_3 ‚Ä¶	GO:0009253 peptidoglycan‚Ä¶	K01448 N-acetylmuramoyl-‚Ä¶												YP_008241042.1	YP_008241042.1 N-acetylmuramoyl-L-alanine amidase [Cellulophaga phage phi12:1]	N-acetylmuramoyl-L-alanine amidase [PF01520.18]						2	No_AMG
rep_vMAG_7	vMAG_7_length_41405_9210_9410	LICIJIKE_03379	9210	9410					hypothetical protein																													2	No_AMG
rep_vMAG_7	vMAG_7_length_41405_9392_9700	LICIJIKE_03380	9392	9700					hypothetical protein																													2	No_AMG	VOG02529	3.3e-08	31.6	hypothetical protein
rep_vMAG_7	vMAG_7_length_41405_9697_10260	LICIJIKE_03381	9697	10260					hypothetical protein																													2	No_AMG
rep_vMAG_7	vMAG_7_length_41405_10260_13337	LICIJIKE_03382	10260	13337					hypothetical protein	phrog_15439	97	4.58e-23	peptidase	other	peptidase [n=6];	unknown	unknown	unknown												YP_008241466.1	YP_008241466.1 peptidase [Cellulophaga phage phi38:1]							2	No_AMG	VOG10111	3.7e-24	83.8	hypothetical protein
rep_vMAG_7	vMAG_7_length_41405_13337_13768	LICIJIKE_03383	13337	13768					hypothetical protein																													2	No_AMG
rep_vMAG_7	vMAG_7_length_41405_13772_14737	LICIJIKE_03384	13772	14737					hypothetical protein																													2	No_AMG
rep_vMAG_7	vMAG_7_length_41405_14738_15958	LICIJIKE_03385	14738	15958					hypothetical protein																													2	No_AMG
rep_vMAG_7	vMAG_7_length_41405_15959_16783	LICIJIKE_03386	15959	16783					hypothetical protein																													2	No_AMG
rep_vMAG_7	vMAG_7_length_41405_16783_19575	LICIJIKE_03387	16783	19575					hypothetical protein	phrog_23108	160	4.77e-40	tail length tape measure protein	tail	tape measure protei...	PF15254.5 : CCDC14 ;	unknown	unknown	WP_072514043.1	190	phage tail tape measure protein [Ndongobacter massiliensis]	COG5280	X	Mobilome: prophages, transposons	Phage-related minor tail protein	YqbO	Unknown			YP_239811.1	YP_239811.1 ORF001 [Staphylococcus phage 2638A]			REFSEQ	Xu	REFSEQ structural protein; Xu		2	No_AMG	VOG01168	5.7e-73	243.7	hypothetical protein
rep_vMAG_7	vMAG_7_length_41405_19575_20240	LICIJIKE_03388	19575	20240					hypothetical protein																													1	No_AMG
rep_vMAG_7	vMAG_7_length_41405_20325_20504	LICIJIKE_03389	20325	20504					hypothetical protein																													1	No_AMG
rep_vMAG_7	vMAG_7_length_41405_20593_21498	LICIJIKE_03390	20593	21498					hypothetical protein																													1	No_AMG
rep_vMAG_7	vMAG_7_length_41405_21501_21689	LICIJIKE_03391	21501	21689					hypothetical protein																													1	No_AMG
rep_vMAG_7	vMAG_7_length_41405_21707_22210	LICIJIKE_03392	21707	22210					hypothetical protein																													1	No_AMG
rep_vMAG_7	vMAG_7_length_41405_22207_22776	LICIJIKE_03393	22207	22776					hypothetical protein																													1	No_AMG
rep_vMAG_7	vMAG_7_length_41405_22770_23228	LICIJIKE_03394	22770	23228					hypothetical protein																													1	No_AMG
rep_vMAG_7	vMAG_7_length_41405_23206_23454	LICIJIKE_03395	23206	23454					hypothetical protein																													1	No_AMG
rep_vMAG_7	vMAG_7_length_41405_23451_23939	LICIJIKE_03396	23451	23939					hypothetical protein																													1	No_AMG	VOG00697	6e-11	40	hypothetical protein
rep_vMAG_7	vMAG_7_length_41405_23940_24470	LICIJIKE_03397	23940	24470					hypothetical protein																													1	No_AMG
rep_vMAG_7	vMAG_7_length_41405_24470_25105	LICIJIKE_03398	24470	25105					hypothetical protein																													1	No_AMG	VOG06327	3e-07	27.4	hypothetical protein
rep_vMAG_7	vMAG_7_length_41405_25105_25362	LICIJIKE_03399	25105	25362					hypothetical protein																													1	No_AMG
rep_vMAG_7	vMAG_7_length_41405_25372_26733	LICIJIKE_03400	25372	26733					hypothetical protein	phrog_5363	72	1.54e-16	unknown	unknown function	hypothetical protei...	PF10983.7 : DUF2793 ;	unknown	unknown												YP_008129863.1	YP_008129863.1 tail fiber domain-containing protein [Rhizobium phage RR1-B]	Protein of unknown function (DUF2793) [PF10983.8]						1	No_AMG	VOG14675	1.7e-16	58.1	hypothetical protein
rep_vMAG_7	vMAG_7_length_41405_26730_27020	LICIJIKE_03401	26730	27020					hypothetical protein																													1	No_AMG
rep_vMAG_7	vMAG_7_length_41405_27022_27213	LICIJIKE_03402	27022	27213					hypothetical protein																													1	No_AMG
rep_vMAG_7	vMAG_7_length_41405_27210_27614	LICIJIKE_03403	27210	27614					hypothetical protein																													1	No_AMG
rep_vMAG_7	vMAG_7_length_41405_27614_28009	LICIJIKE_03404	27614	28009					hypothetical protein																													1	No_AMG
rep_vMAG_7	vMAG_7_length_41405_28018_28239	LICIJIKE_03405	28018	28239					hypothetical protein
rep_vMAG_7	vMAG_7_length_41405_28304_29215	LICIJIKE_03406	28304	29215					hypothetical protein	phrog_371	167	1.79e-46	major head protein	head and packaging	major capsid protei...	PF10124.8 : Mu-like_gpT ‚Ä¶	unknown	unknown	WP_038637834.1	167	head protein [Citrobacter freundii]	COG4397	X	Mobilome: prophages, transposons	Mu-like prophage major head subunit gpT	gpT	Unknown			YP_009146155.1	YP_009146155.1 putative major head subunit protein [Pseudomonas virus LPB1]	Mu-like prophage major head subunit gpT [PF10124.9]		sp|Q9T1W1|CAPSD_BPMU	Xh;Xs	sp|Q9T1W1|CAPSD_BPMU Major capsid protein; XhXs	V	1	No_AMG	VOG24360	2.3e-56	189	hypothetical protein
rep_vMAG_7	vMAG_7_length_41405_29228_29626	LICIJIKE_03407	29228	29626					hypothetical protein	phrog_1731	79	1.06e-18	virion structural protein	head and packaging	hypothetical protei...	unknown	unknown	unknown																REFSEQ	Xu	REFSEQ hypothetical protein; Xu		1	No_AMG	VOG04392	3.8e-25	86.3	hypothetical protein
rep_vMAG_7	vMAG_7_length_41405_29630_30850	LICIJIKE_03408	29630	30850					hypothetical protein	phrog_328	68	3.18e-13	head maturation protease	head and packaging	protease (I) and sc...	PF10123.8 : Mu-like_Pro ‚Ä¶	GO:0019069 viral capsid ‚Ä¶	unknown														Mu-like prophage I protein [PF10123.9]		sp|O05073|VPI_HAEIN	Xh	sp|O05073|VPI_HAEIN Mu-like prophage FluMu I protein; Xh		1	No_AMG	VOG01008	1.1e-16	59.1	hypothetical protein
rep_vMAG_7	vMAG_7_length_41405_30851_33001	LICIJIKE_03409	30851	33001					hypothetical protein	phrog_113	114	2.43e-27	portal protein	head and packaging	hypothetical protei...	PF06074.11 : DUF935 ; P‚Ä¶	GO:0019068 virion assemb‚Ä¶	unknown												YP_009303072.1	YP_009303072.1 portal protein [Arthrobacter phage BarretLemon]	Protein of unknown function (DUF935) [PF06074.12]		sp|P44225|VG29_HAEIN	Xu	sp|P44225|VG29_HAEIN Mu-like prophage FluMu protein gp29; Xu		1	No_AMG	VOG00853	5.3e-47	158.8	hypothetical protein
rep_vMAG_7	vMAG_7_length_41405_33069_34598	LICIJIKE_03410	33069	34598					hypothetical protein	phrog_38	288	2.89e-85	terminase large subunit	head and packaging	terminase large sub...	PF03354.14 : Terminase_1‚Ä¶	GO:0006508 proteolysis ;‚Ä¶	K03551 holliday junction‚Ä¶	WP_000102084.1	259	hypothetical protein [Acinetobacter baumannii]	COG5410	S	Function unknown	Uncharacterized conserved protein	Unknown	Unknown			YP_007003063.1	YP_007003063.1 putative TerL large-subunit terminase [Vibrio phage CP-T1]	Terminase RNaseH-like domain [PF17289.2]		sp|P10310|TERL_BPT3	Xr;Xh	sp|P10310|TERL_BPT3 Terminase, large subunit gp19; XhXr	V	2	No_AMG	VOG00164	9.2e-115	382.8	hypothetical protein
rep_vMAG_7	vMAG_7_length_41405_34586_35026	LICIJIKE_03411	34586	35026					hypothetical protein	phrog_3900	35	0.000519	unknown	unknown function	hypothetical protei...	unknown	unknown	unknown																				2	No_AMG
rep_vMAG_7	vMAG_7_length_41405_35264_35959	LICIJIKE_03412	35264	35959					hypothetical protein	phrog_4715	41	6.02e-05	ParB-like partition protein	DNA, RNA and nucleotide metabolism	ParBc-like nuclease...	PF02195.17 : ParBc ; PF‚Ä¶	unknown	K03497 chromosome partit‚Ä¶	NP_395367.1	52.4	hypothetical protein YPMT1.29c (plasmid) [Yersinia pestis CO92]	COG1475	D	Cell cycle control, cell division, chromosome partitioning	Chromosome segregation protein Spo0J, contains ParB-like nuclease domain	Spo0J	Unknown					ParB-like nuclease domain [PF02195.18]		REFSEQ	Xu	REFSEQ hypothetical protein; Xu		2	No_AMG	VOG00227	5.5e-15	53.5	hypothetical protein
rep_vMAG_7	vMAG_7_length_41405_35956_36822	LICIJIKE_03413	35956	36822					hypothetical protein	phrog_842	194	1.67e-55	beta-glucosyl-HMC-alpha-glucosyltransferase	other	hypothetical protei...	PF10111.8 : Glyco_tranf_‚Ä¶	GO:0016757 transferase a‚Ä¶	unknown												YP_009035492.1	YP_009035492.1 hypothetical protein [Lactobacillus phage phi jlb1]			sp|Q06717|GSTG_BPT2	Xh	sp|Q06717|GSTG_BPT2 Beta-glucosyl-HMC-alpha-glucosyl-transferase; Xh	F	2	No_AMG	VOG00350	1.2e-34	117.9	hypothetical protein
rep_vMAG_7	vMAG_7_length_41405_36809_37576	LICIJIKE_03414	36809	37576					hypothetical protein	phrog_498	95	1.48e-21	DNA methyltransferase	other	DNA methylase [n=6]...	PF01555.17 : N6_N4_Mtase‚Ä¶	GO:0018024 histone-lysin‚Ä¶	K00571 site-specific DNA‚Ä¶	WP_004220613.1	99	DNA methylase [Blautia hansenii]	COG1475	D	Cell cycle control, cell division, chromosome partitioning	Chromosome segregation protein Spo0J, contains ParB-like nuclease domain	Spo0J	Unknown			YP_009035491.1	YP_009035491.1 putative ParB protein [Lactobacillus phage phi jlb1]	ParB-like nuclease domain [PF02195.18]		REFSEQ	Xu	REFSEQ hypothetical protein; Xu	F	2	No_AMG	VOG00227	1e-24	85.6	hypothetical protein
rep_vMAG_7	vMAG_7_length_41405_37706_37903	LICIJIKE_03415	37706	37903					hypothetical protein																												F	2	No_AMG
rep_vMAG_7	vMAG_7_length_41405_37900_38067	LICIJIKE_03416	37900	38067					hypothetical protein																												F	2	No_AMG
rep_vMAG_7	vMAG_7_length_41405_38077_38292	LICIJIKE_03417	38077	38292					hypothetical protein																												F	2	No_AMG
rep_vMAG_7	vMAG_7_length_41405_38293_38493	LICIJIKE_03418	38293	38493					hypothetical protein																												F	2	No_AMG
rep_vMAG_7	vMAG_7_length_41405_38625_38807	LICIJIKE_03419	38625	38807					hypothetical protein																												F	2	No_AMG
rep_vMAG_7	vMAG_7_length_41405_38770_39171	LICIJIKE_03420	38770	39171					hypothetical protein																												F	2	No_AMG	VOG00135	2.5e-07	28.4	hypothetical protein
rep_vMAG_7	vMAG_7_length_41405_39168_39413	LICIJIKE_03421	39168	39413					hypothetical protein	phrog_398	52	1.27e-08	unknown	unknown function	hypothetical protei...	PF16784.4 : HNHc_6 ; PF‚Ä¶	GO:0003676 nucleic acid ‚Ä¶	unknown	AFY92778.1	47	Retron-type reverse transcriptase [Chamaesiphon minutus PCC 6605]	COG3344	X	Mobilome: prophages, transposons	Retron-type reverse transcriptase	YkfC	Unknown					Putative HNHc nuclease [PF16784.5]; HNH endonuclease [PF01844.23]; Recombination enhancement, RecA-dependent nuclease [PF16786.5]; Protein of unknown function (DUF968) [PF06147.11]					F	2	No_AMG	VOG00798	5.3e-12	43.9	hypothetical protein
rep_vMAG_7	vMAG_7_length_41405_40105_40899	LICIJIKE_03422	40105	40899					hypothetical protein																												F	2	No_AMG	VOG00235	1.3e-06	27.2	hypothetical protein
rep_vMAG_7	vMAG_7_length_41405_40892_41245	LICIJIKE_03423	40892	41245					hypothetical protein	phrog_5702	37	5.45e-05	Holliday junction resolvase	DNA, RNA and nucleotide metabolism	hypothetical protei...	PF08774.10 : VRR_NUC ; ‚Ä¶	GO:0006281 DNA repair ; ‚Ä¶	unknown																						VOG00135	4.5e-14	50.5	hypothetical protein
rep_vMAG_8	vMAG_8_length_38204_550_996	LICIJIKE_03118	550	996					hypothetical protein																												F	5	No_AMG
rep_vMAG_8	vMAG_8_length_38204_1091_1291	LICIJIKE_03119	1091	1291					hypothetical protein																												F	4	No_AMG
rep_vMAG_8	vMAG_8_length_38204_1285_1392	LICIJIKE_03120	1285	1392					hypothetical protein
rep_vMAG_8	vMAG_8_length_38204_1768_2178	LICIJIKE_03121	1768	2178					hypothetical protein																												F	4	No_AMG
rep_vMAG_8	vMAG_8_length_38204_2299_2937	LICIJIKE_03122	2299	2937					hypothetical protein	phrog_4785	51	5.74e-10	unknown	unknown function	hypothetical protei...	PF09811.8 : Yae1_N ;	unknown	unknown																			F	4	No_AMG	VOG21857	1.7e-12	45.6	hypothetical protein
rep_vMAG_8	vMAG_8_length_38204_2942_3286	LICIJIKE_03123	2942	3286					hypothetical protein																												F	4	No_AMG
rep_vMAG_8	vMAG_8_length_38204_3258_3476	LICIJIKE_03124	3258	3476					hypothetical protein																												F	4	No_AMG
rep_vMAG_8	vMAG_8_length_38204_3543_3689	LICIJIKE_03125	3543	3689					hypothetical protein																												F	4	No_AMG
rep_vMAG_8	vMAG_8_length_38204_3676_3885	LICIJIKE_03126	3676	3885					hypothetical protein																												F	4	No_AMG
rep_vMAG_8	vMAG_8_length_38204_3886_4119	LICIJIKE_03127	3886	4119					hypothetical protein																												F	4	No_AMG
rep_vMAG_8	vMAG_8_length_38204_4254_4397	LICIJIKE_03128	4254	4397					hypothetical protein
rep_vMAG_8	vMAG_8_length_38204_4381_4584	LICIJIKE_03129	4381	4584					hypothetical protein																												F	4	No_AMG
rep_vMAG_8	vMAG_8_length_38204_4587_4718	LICIJIKE_03130	4587	4718					hypothetical protein																												F	4	No_AMG
rep_vMAG_8	vMAG_8_length_38204_4715_4996	LICIJIKE_03131	4715	4996					hypothetical protein	phrog_21575	72	7.89e-17	unknown	unknown function	hypothetical protei...	unknown	unknown	unknown												YP_009209195.1	YP_009209195.1 hypothetical protein Pm5460_05 [Proteus phage vB_PmiP_Pm5460]						F	4	No_AMG	VOG00272	5.1e-14	49.8	hypothetical protein
rep_vMAG_8	vMAG_8_length_38204_5097_5951	LICIJIKE_03132	5097	5951	eC_number=2.1.1.163	Name=COQ5		gene=COQ5	2-methoxy-6-polyprenyl-1%2C4-benzoquinol methylase%2C mitochondrial	phrog_5399	42	4.35e-06	SAM-dependent methyltransferase	other	methyltransferase [...	PF05219.11 : DREV ; PF0‚Ä¶	GO:0005737 cytoplasm ; G‚Ä¶	unknown	WP_129888210.1	81.3	methyltransferase domain-containing protein [Ktedonobacterales bacterium SCAWS-G2]	COG2226	H	Coenzyme transport and metabolism	Ubiquinone/menaquinone biosynthesis C-methylase UbiE/MenG	UbiE	Biotin biosynthesis					ubiE/COQ5 methyltransferase family [PF01209.18]; Methyltransferase domain [PF13489.6]; Methyltransferase domain [PF08241.12]; Methyltransferase domain [PF13847.6]; Methyltransferase domain [PF13649.6]; Methyltransferase domain [PF08242.12]		sp|Q07G10|ALKB8_XENTR	Xh	sp|Q07G10|ALKB8_XENTR Alkylated DNA repair protein alkB homolog 8; Xh		2	No_AMG	VOG23720	8.8e-08	29.9	2-methoxy-6-polyprenyl-1,4-benzoquinol methylase, mitochondrial
rep_vMAG_8	vMAG_8_length_38204_5965_6075	LICIJIKE_03133	5965	6075					hypothetical protein																													2	No_AMG
rep_vMAG_8	vMAG_8_length_38204_6075_6209	LICIJIKE_03134	6075	6209					hypothetical protein																													2	No_AMG
rep_vMAG_8	vMAG_8_length_38204_6219_6422	LICIJIKE_03135	6219	6422					hypothetical protein																													2	No_AMG
rep_vMAG_8	vMAG_8_length_38204_6424_6651	LICIJIKE_03136	6424	6651					hypothetical protein																													2	No_AMG
rep_vMAG_8	vMAG_8_length_38204_6660_6827	LICIJIKE_03137	6660	6827					hypothetical protein																													2	No_AMG
rep_vMAG_8	vMAG_8_length_38204_6834_7196	LICIJIKE_03138	6834	7196					hypothetical protein																													2	No_AMG
rep_vMAG_8	vMAG_8_length_38204_7511_7584	LICIJIKE_03139	7511	7584					tRNA-Ile(tat)
rep_vMAG_8	vMAG_8_length_38204_7600_9375	LICIJIKE_03140	7600	9375					hypothetical protein	phrog_864	184	7.43e-50	DNA primase	DNA, RNA and nucleotide metabolism	primase [n=50]; DNA...	PF00145.16 : DNA_methyla‚Ä¶	GO:0003677 DNA binding ;‚Ä¶	K06919 putative DNA prim‚Ä¶	WP_013898041.1	214	phage/plasmid primase P4 [Methanosalsum zhilinae]	COG3378	X	Mobilome: prophages, transposons	DNA primase, phage- or plasmid-associated	Unknown	Unknown	K06919	putative DNA primase/helicase	YP_001469197.1	YP_001469197.1 primase [Streptococcus phage P9]	D5 N terminal like [PF08706.11]		sp|P10277|PRIM_BPP4	Xr;Xh	sp|P10277|PRIM_BPP4 Putative P4-specific DNA primase; XhXr	V	2	No_AMG	VOG01314	3.7e-74	247.8	hypothetical protein
rep_vMAG_8	vMAG_8_length_38204_9380_9595	LICIJIKE_03141	9380	9595					hypothetical protein																													2	No_AMG
rep_vMAG_8	vMAG_8_length_38204_9567_9851	LICIJIKE_03142	9567	9851					hypothetical protein																													2	No_AMG
rep_vMAG_8	vMAG_8_length_38204_10061_10441	LICIJIKE_03143	10061	10441					hypothetical protein																													2	No_AMG
rep_vMAG_8	vMAG_8_length_38204_10426_11343	LICIJIKE_03144	10426	11343					hypothetical protein	phrog_548	88	9.14e-20	RNA ligase	DNA, RNA and nucleotide metabolism	RNA ligase [n=87]; ...	PF09511.9 : RNA_lig_T4_1‚Ä¶	GO:0006370 7-methylguano‚Ä¶	K01973 RNA-editing ligas‚Ä¶												YP_008059392.1	YP_008059392.1 RNA ligase [Halovirus HGTV-1]	RNA ligase [PF09414.10]		sp|P32277|RLIG2_BPT4	Xh	sp|P32277|RLIG2_BPT4 RNA ligase 2; Xh		2	No_AMG	VOG00228	3.3e-37	126	hypothetical protein
rep_vMAG_8	vMAG_8_length_38204_11336_11533	LICIJIKE_03145	11336	11533					hypothetical protein																													2	No_AMG
rep_vMAG_8	vMAG_8_length_38204_11534_11644	LICIJIKE_03146	11534	11644					hypothetical protein																													2	No_AMG
rep_vMAG_8	vMAG_8_length_38204_11651_12205	LICIJIKE_03147	11651	12205					hypothetical protein																													2	No_AMG
rep_vMAG_8	vMAG_8_length_38204_12198_12338	LICIJIKE_03148	12198	12338					hypothetical protein
rep_vMAG_8	vMAG_8_length_38204_12325_12732	LICIJIKE_03149	12325	12732					hypothetical protein																													2	No_AMG
rep_vMAG_8	vMAG_8_length_38204_12751_12951	LICIJIKE_03150	12751	12951					hypothetical protein																													2	No_AMG
rep_vMAG_8	vMAG_8_length_38204_12996_13223	LICIJIKE_03151	12996	13223					hypothetical protein																													2	No_AMG
rep_vMAG_8	vMAG_8_length_38204_13230_13418	LICIJIKE_03152	13230	13418					hypothetical protein	phrog_4132	41	8.96e-07	unknown	unknown function	hypothetical protei...	PF13597.5 : NRDD ; PF01‚Ä¶	GO:0055114 oxidation-red‚Ä¶	unknown	WP_011641648.1	61.6	ribonucleoside triphosphate reductase [Syntrophomonas wolfei]	COG1328	F	Nucleotide transport and metabolism	Anaerobic ribonucleoside-triphosphate reductase	NrdD	Thymidylate biosynthesis
rep_vMAG_8	vMAG_8_length_38204_13363_13800	LICIJIKE_03153	13363	13800					hypothetical protein																							Agglutinin C-terminal [PF18021.1]						2	No_AMG
rep_vMAG_8	vMAG_8_length_38204_13804_14193	LICIJIKE_03154	13804	14193					hypothetical protein																													2	No_AMG
rep_vMAG_8	vMAG_8_length_38204_14193_14399	LICIJIKE_03155	14193	14399					hypothetical protein																													2	No_AMG
rep_vMAG_8	vMAG_8_length_38204_14401_15777	LICIJIKE_03156	14401	15777					hypothetical protein																													2	No_AMG	VOG00811	4.6e-11	40.5	hypothetical protein
rep_vMAG_8	vMAG_8_length_38204_15786_16331	LICIJIKE_03157	15786	16331					hypothetical protein																													2	No_AMG
rep_vMAG_8	vMAG_8_length_38204_16333_19131	LICIJIKE_03158	16333	19131					hypothetical protein	phrog_36688	78	3.21e-15	tail length tape measure protein	tail	tail length tape me...	unknown	unknown	unknown	WP_014958403.1	89.4	phage tail tape measure protein [Desulfobacula toluolica]	COG1196	D	Cell cycle control, cell division, chromosome partitioning	Chromosome segregation ATPase Smc	Smc	Unknown			YP_003856815.1	YP_003856815.1 putative tape measure protein [Clostridium phage phiCTP1]	Phage-related minor tail protein [PF10145.9]						2	No_AMG	VOG01184	6.8e-10	35.3	hypothetical protein
rep_vMAG_8	vMAG_8_length_38204_19138_19299	LICIJIKE_03159	19138	19299					hypothetical protein																													1	No_AMG
rep_vMAG_8	vMAG_8_length_38204_19374_19811	LICIJIKE_03160	19374	19811					hypothetical protein																													1	No_AMG
rep_vMAG_8	vMAG_8_length_38204_19765_20652	LICIJIKE_03161	19765	20652					hypothetical protein																													1	No_AMG	VOG00244	1.8e-12	44.9	hypothetical protein
rep_vMAG_8	vMAG_8_length_38204_20681_21163	LICIJIKE_03162	20681	21163					hypothetical protein																													1	No_AMG
rep_vMAG_8	vMAG_8_length_38204_21163_22095	LICIJIKE_03163	21163	22095					hypothetical protein	phrog_2791	38	0.000886	unknown	unknown function	hypothetical protei...	unknown	unknown	unknown																				1	No_AMG	VOG21353	9.8e-07	26.8	hypothetical protein
rep_vMAG_8	vMAG_8_length_38204_22098_23075	LICIJIKE_03164	22098	23075					hypothetical protein	phrog_12240	38	0.000851	unknown	unknown function	hypothetical protei...	unknown	unknown	unknown
rep_vMAG_8	vMAG_8_length_38204_23656_26145	LICIJIKE_03165	23656	26145					hypothetical protein																							Domain of unknown function (DUF2341) [PF10102.9]; Concanavalin A-like lectin/glucanases superfamily [PF13385.6]						1	No_AMG
rep_vMAG_8	vMAG_8_length_38204_26181_26630	LICIJIKE_03166	26181	26630					hypothetical protein																													1	No_AMG
rep_vMAG_8	vMAG_8_length_38204_26627_26746	LICIJIKE_03167	26627	26746					hypothetical protein																													1	No_AMG
rep_vMAG_8	vMAG_8_length_38204_26794_27738	LICIJIKE_03168	26794	27738					hypothetical protein																													1	No_AMG	VOG24106	6.2e-06	23.4	hypothetical protein
rep_vMAG_8	vMAG_8_length_38204_27738_28088	LICIJIKE_03169	27738	28088					hypothetical protein																													1	No_AMG
rep_vMAG_8	vMAG_8_length_38204_28088_28726	LICIJIKE_03170	28088	28726					hypothetical protein	phrog_760	48	7.63e-07	unknown	unknown function	hypothetical protei...	PF09979.8 : DUF2213 ;	unknown	unknown												YP_009322754.1	YP_009322754.1 coat protein [Salmonella phage IME207]							1	No_AMG
rep_vMAG_8	vMAG_8_length_38204_28730_29254	LICIJIKE_03171	28730	29254					hypothetical protein																													1	No_AMG
rep_vMAG_8	vMAG_8_length_38204_29257_29640	LICIJIKE_03172	29257	29640					hypothetical protein																													1	No_AMG
rep_vMAG_8	vMAG_8_length_38204_29644_29826	LICIJIKE_03173	29644	29826					hypothetical protein																													1	No_AMG
rep_vMAG_8	vMAG_8_length_38204_29819_30214	LICIJIKE_03174	29819	30214					hypothetical protein																									REFSEQ	Xu	REFSEQ hypothetical protein; Xu		1	No_AMG	VOG02497	1.2e-14	52.7	hypothetical protein
rep_vMAG_8	vMAG_8_length_38204_30312_31763	LICIJIKE_03175	30312	31763					hypothetical protein	phrog_146	63	2.75e-11	portal protein	head and packaging	portal protein [n=7...	PF06381.10 : DUF1073 ; ‚Ä¶	GO:0019068 virion assemb‚Ä¶	K09961 uncharacterized p‚Ä¶														Protein of unknown function (DUF1073) [PF06381.11]		sp|P36272|PORTL_BPP21	Xr;Xs;Xp	sp|P36272|PORTL_BPP21 Portal protein B; XpXrXs	V	1	No_AMG	VOG01334	2.1e-26	90.5	hypothetical protein
rep_vMAG_8	vMAG_8_length_38204_31767_33053	LICIJIKE_03176	31767	33053					hypothetical protein	phrog_2	122	3.7e-30	terminase large subunit	head and packaging	terminase large sub...	PF03354.14 : Terminase_1‚Ä¶	GO:0016787 hydrolase act‚Ä¶	K06909 phage terminase l‚Ä¶	WP_005577930.1	138	phage terminase large subunit pbsx family protein [Natronobacterium gregoryi]	COG1783	X	Mobilome: prophages, transposons	Phage terminase large subunit	XtmB	Unknown	K06909	phage terminase large subunit	YP_007237242.1	YP_007237242.1 putative terminase large subunit [Clostridium phage phi8074-B1]	Phage terminase large subunit [PF04466.13]; Terminase-like family [PF03237.15]; Terminase RNAseH like domain [PF17288.2]		sp|O31952|YONF_BACSU	Xu	sp|O31952|YONF_BACSU SPbeta prophage-derived uncharacterized protein YonF; Xu		2	No_AMG	VOG06541	1.2e-37	128	hypothetical protein
rep_vMAG_8	vMAG_8_length_38204_33172_33333	LICIJIKE_03177	33172	33333					hypothetical protein																												F	2	No_AMG
rep_vMAG_8	vMAG_8_length_38204_33465_34331	LICIJIKE_03178	33465	34331					hypothetical protein	phrog_221	46	1.08e-06	metallo-phosphoesterase	other	metallophosphoester...	PF14582.5 : Metallophos_‚Ä¶	GO:0006260 DNA replicati‚Ä¶	unknown																sp|O64245|VG54_BPMD2	Xu	sp|O64245|VG54_BPMD2 Gene 54 protein; Xu	F	2	No_AMG	VOG00565	2.8e-25	86.9	hypothetical protein
rep_vMAG_8	vMAG_8_length_38204_34328_34447	LICIJIKE_03179	34328	34447					hypothetical protein																												F	2	No_AMG
rep_vMAG_8	vMAG_8_length_38204_34450_34590	LICIJIKE_03180	34450	34590					hypothetical protein																												F	2	No_AMG
rep_vMAG_8	vMAG_8_length_38204_34587_34835	LICIJIKE_03181	34587	34835					hypothetical protein																												F	2	No_AMG
rep_vMAG_8	vMAG_8_length_38204_34813_35142	LICIJIKE_03182	34813	35142					hypothetical protein										WP_013867395.1	59.7	hypothetical protein [Methanothermococcus okinawensis]	COG1591	L	Replication, recombination and repair	Holliday junction resolvase Hjc, archaeal type	Unknown	Unknown	K03552	holliday junction resolvase Hjr [EC:3.1.22.4]			Archaeal holliday junction resolvase (hjc) [PF01870.18]					F	2	No_AMG
rep_vMAG_8	vMAG_8_length_38204_35135_35623	LICIJIKE_03183	35135	35623					hypothetical protein																												F	2	No_AMG
rep_vMAG_8	vMAG_8_length_38204_35574_36311	LICIJIKE_03184	35574	36311					hypothetical protein	phrog_298	77	5.86e-17	exonuclease	DNA, RNA and nucleotide metabolism	hypothetical protei...	PF12705.6 : PDDEXK_1 ; ‚Ä¶	GO:0045145 single-strand‚Ä¶	K19465 mitochondrial gen‚Ä¶												YP_007518059.1	YP_007518059.1 exonuclease [Pelagibacter phage HTVC008M]			REFSEQ	Xu	REFSEQ hypothetical protein; Xu	F	4	No_AMG	VOG01423	2.3e-29	100.8	hypothetical protein
rep_vMAG_8	vMAG_8_length_38204_36338_36469	LICIJIKE_03185	36338	36469					hypothetical protein																												F	4	No_AMG
rep_vMAG_8	vMAG_8_length_38204_36472_36603	LICIJIKE_03186	36472	36603					hypothetical protein																												F	4	No_AMG
rep_vMAG_8	vMAG_8_length_38204_36604_36852	LICIJIKE_03187	36604	36852					hypothetical protein																												F	4	No_AMG
rep_vMAG_8	vMAG_8_length_38204_36842_36958	LICIJIKE_03188	36842	36958					hypothetical protein																												F	4	No_AMG
rep_vMAG_8	vMAG_8_length_38204_36937_37113	LICIJIKE_03189	36937	37113					hypothetical protein																												F	4	No_AMG
rep_vMAG_8	vMAG_8_length_38204_37116_37796	LICIJIKE_03190	37116	37796					hypothetical protein																							Sulfotransferase family [PF13469.6]					MKF	5	No_AMG
rep_vMAG_9	vMAG_9_length_12298_303_926	LICIJIKE_03054	303	926					hypothetical protein	phrog_757	117	2.43e-30	DNA methyltransferase	other	hypothetical protei...	PF00145.16 : DNA_methyla‚Ä¶	GO:0008168 methyltransfe‚Ä¶	unknown												YP_008240916.1	YP_008240916.1 hypothetical protein Phi18:1_gp02 [Cellulophaga phage phi18:1]			sp|Q67472|DNMT_FRG3G	Xh	sp|Q67472|DNMT_FRG3G Putative DNA (cytosine-5)-methyltransferase; Xh	F	4	No_AMG	VOG27135	1.6e-35	120.5	hypothetical protein
rep_vMAG_9	vMAG_9_length_12298_1365_1583	LICIJIKE_03055	1365	1583					hypothetical protein
rep_vMAG_9	vMAG_9_length_12298_1580_1777	LICIJIKE_03056	1580	1777					hypothetical protein
rep_vMAG_9	vMAG_9_length_12298_1801_2043	LICIJIKE_03057	1801	2043					hypothetical protein
rep_vMAG_9	vMAG_9_length_12298_2254_4518	LICIJIKE_03058	2254	4518					hypothetical protein	phrog_18345	64	3.24e-11	tail fiber protein	tail	tail fiber [n=2]; h...	PF03906.13 : Phage_T7_ta‚Ä¶	unknown	unknown												YP_009103197.1	YP_009103197.1 tail fiber [Synechococcus phage S-CBP1]						F	2	No_AMG	VOG02025	9.3e-08	27.9	hypothetical protein
rep_vMAG_9	vMAG_9_length_12298_4515_4670	LICIJIKE_03059	4515	4670					hypothetical protein																												F	1	No_AMG
rep_vMAG_9	vMAG_9_length_12298_4736_4876	LICIJIKE_03060	4736	4876					hypothetical protein																												F	1	No_AMG
rep_vMAG_9	vMAG_9_length_12298_4863_5000	LICIJIKE_03061	4863	5000					hypothetical protein																												F	1	No_AMG
rep_vMAG_9	vMAG_9_length_12298_5000_5914	LICIJIKE_03062	5000	5914					hypothetical protein	phrog_1650	42	2.55e-05	major head protein	head and packaging	major capsid protei...	PF06673.10 : L_lactis_ph‚Ä¶	GO:0008233 peptidase act‚Ä¶	unknown																sp|A9CRA7|CAPSD_BPMR1	Xh;Xs	sp|A9CRA7|CAPSD_BPMR1 Major capsid protein; XhXs	V	1	No_AMG	VOG24106	2.4e-08	31.4	hypothetical protein
rep_vMAG_9	vMAG_9_length_12298_5917_6315	LICIJIKE_03063	5917	6315					hypothetical protein																													1	No_AMG
rep_vMAG_9	vMAG_9_length_12298_6352_6555	LICIJIKE_03064	6352	6555					hypothetical protein																													1	No_AMG
rep_vMAG_9	vMAG_9_length_12298_6545_6823	LICIJIKE_03065	6545	6823					hypothetical protein																													1	No_AMG
rep_vMAG_9	vMAG_9_length_12298_6826_7125	LICIJIKE_03066	6826	7125					hypothetical protein																													1	No_AMG
rep_vMAG_9	vMAG_9_length_12298_7167_8453	LICIJIKE_03067	7167	8453					hypothetical protein																												F	1	No_AMG
rep_vMAG_9	vMAG_9_length_12298_8456_8614	LICIJIKE_03068	8456	8614					hypothetical protein																												F	1	No_AMG
rep_vMAG_9	vMAG_9_length_12298_8614_9702	LICIJIKE_03069	8614	9702					hypothetical protein	phrog_12	47	2.16e-06	portal protein	head and packaging	portal protein [n=7...	PF06074.11 : DUF935 ; P‚Ä¶	GO:0019068 virion assemb‚Ä¶	unknown														Phage portal protein [PF04860.12]					F	1	No_AMG	VOG00045	1.4e-15	55	hypothetical protein
rep_vMAG_9	vMAG_9_length_12298_9695_9919	LICIJIKE_03070	9695	9919					hypothetical protein																												F	1	No_AMG
rep_vMAG_9	vMAG_9_length_12298_9916_10305	LICIJIKE_03071	9916	10305					hypothetical protein																												F	1	No_AMG
rep_vMAG_9	vMAG_9_length_12298_10296_10751	LICIJIKE_03072	10296	10751					hypothetical protein	phrog_8809	56	7.38e-11	unknown	unknown function	hypothetical protei...	PF01333.18 : Apocytochr_‚Ä¶	GO:0031361 integral comp‚Ä¶	K01174 micrococcal nucle‚Ä¶	YP_010700.1	56.2	nuclease domain-containing protein [Desulfovibrio vulgaris str. Hildenborough]	COG1525	L	Replication, recombination and repair	Endonuclease YncB, thermonuclease family	YncB	Unknown					Staphylococcal nuclease homologue [PF00565.17]		REFSEQ	Xu	REFSEQ hypothetical protein; Xu	F	1	No_AMG	VOG02924	8.8e-15	52.8	hypothetical protein
rep_vMAG_9	vMAG_9_length_12298_10776_11141	LICIJIKE_03073	10776	11141					hypothetical protein																												F	1	No_AMG
rep_vMAG_9	vMAG_9_length_12298_11181_12287	LICIJIKE_03074	11181	12287					hypothetical protein	phrog_7579	72	3.34e-15	terminase large subunit	head and packaging	hypothetical protei...	PF03354.14 : Terminase_1‚Ä¶	GO:0003688 DNA replicati‚Ä¶	unknown																						VOG06541	5.3e-30	102.9	hypothetical protein
rep_vMAG_10	vMAG_10_length_12237_363_662	LICIJIKE_03075	363	662					hypothetical protein	phrog_1588	38	5.31e-05	unknown	unknown function	hypothetical protei...	PF06147.10 : DUF968 ; P‚Ä¶	GO:0003676 nucleic acid ‚Ä¶	unknown																						VOG01402	9.3e-12	43.3	hypothetical protein
rep_vMAG_10	vMAG_10_length_12237_690_1964	LICIJIKE_03076	690	1964					hypothetical protein	phrog_2	82	1.79e-17	terminase large subunit	head and packaging	terminase large sub...	PF03354.14 : Terminase_1‚Ä¶	GO:0016787 hydrolase act‚Ä¶	K06909 phage terminase l‚Ä¶										K06909	phage terminase large subunit	YP_008059213.1	YP_008059213.1 terminase large subunit [Halovirus HGTV-1]	Terminase-like family [PF03237.15]; Phage Terminase [PF03354.15]		sp|Q05219|VG13_BPML5	Xu	sp|Q05219|VG13_BPML5 Gene 13 protein; Xu	F	5	No_AMG	VOG00075	2.5e-39	133.4	hypothetical protein
rep_vMAG_10	vMAG_10_length_12237_1961_2113	LICIJIKE_03077	1961	2113					hypothetical protein																												F	1	No_AMG
rep_vMAG_10	vMAG_10_length_12237_2106_2477	LICIJIKE_03078	2106	2477					hypothetical protein																												F	1	No_AMG
rep_vMAG_10	vMAG_10_length_12237_2477_3070	LICIJIKE_03079	2477	3070					hypothetical protein																												F	1	No_AMG
rep_vMAG_10	vMAG_10_length_12237_3070_4140	LICIJIKE_03080	3070	4140					hypothetical protein																												F	1	No_AMG	VOG00045	3.7e-12	43.7	hypothetical protein
rep_vMAG_10	vMAG_10_length_12237_4140_5132	LICIJIKE_03081	4140	5132					hypothetical protein																												F	1	No_AMG
rep_vMAG_10	vMAG_10_length_12237_5129_5266	LICIJIKE_03082	5129	5266					hypothetical protein																													1	No_AMG
rep_vMAG_10	vMAG_10_length_12237_5289_5597	LICIJIKE_03083	5289	5597					hypothetical protein																													1	No_AMG
rep_vMAG_10	vMAG_10_length_12237_5578_5757	LICIJIKE_03084	5578	5757					hypothetical protein																													1	No_AMG
rep_vMAG_10	vMAG_10_length_12237_5739_6176	LICIJIKE_03085	5739	6176					hypothetical protein																													1	No_AMG
rep_vMAG_10	vMAG_10_length_12237_6340_6741	LICIJIKE_03086	6340	6741					hypothetical protein																													1	No_AMG	VOG00692	4e-11	40.8	hypothetical protein
rep_vMAG_10	vMAG_10_length_12237_6741_7553	LICIJIKE_03087	6741	7553					hypothetical protein																												F	1	No_AMG	VOG24106	6.2e-06	23.4	hypothetical protein
rep_vMAG_10	vMAG_10_length_12237_7492_7698	LICIJIKE_03088	7492	7698					hypothetical protein																												F	1	No_AMG
rep_vMAG_10	vMAG_10_length_12237_7688_7855	LICIJIKE_03089	7688	7855					hypothetical protein																												F	1	No_AMG
rep_vMAG_10	vMAG_10_length_12237_7855_8019	LICIJIKE_03090	7855	8019					hypothetical protein																												F	1	No_AMG
rep_vMAG_10	vMAG_10_length_12237_8021_8194	LICIJIKE_03091	8021	8194					hypothetical protein																												F	1	No_AMG
rep_vMAG_10	vMAG_10_length_12237_8194_8934	LICIJIKE_03092	8194	8934					hypothetical protein																							Concanavalin A-like lectin/glucanases superfamily [PF13385.6]					F	1	No_AMG	VOG00099	1.6e-09	34.7	hypothetical protein
rep_vMAG_10	vMAG_10_length_12237_8934_10361	LICIJIKE_03093	8934	10361					hypothetical protein	phrog_18345	43	9.23e-05	tail fiber protein	tail	tail fiber [n=2]; h...	PF03906.13 : Phage_T7_ta‚Ä¶	unknown	unknown																			F	4	No_AMG	VOG10517	1.2e-07	28	hypothetical protein
rep_vMAG_10	vMAG_10_length_12237_10662_11111	LICIJIKE_03094	10662	11111					hypothetical protein																												F	4	No_AMG
rep_vMAG_10	vMAG_10_length_12237_11534_11707	LICIJIKE_03095	11534	11707					hypothetical protein																												F	4	No_AMG
rep_vMAG_10	vMAG_10_length_12237_11694_11927	LICIJIKE_03096	11694	11927					hypothetical protein																												F	5	No_AMG
rep_vMAG_11	vMAG_11_length_12188_884_1093	LICIJIKE_03097	884	1093					hypothetical protein																												F	5	No_AMG
rep_vMAG_11	vMAG_11_length_12188_1077_1475	LICIJIKE_03098	1077	1475					hypothetical protein																							VRR-NUC domain [PF08774.11]					F	4	No_AMG
rep_vMAG_11	vMAG_11_length_12188_1475_2758	LICIJIKE_03099	1475	2758					hypothetical protein	phrog_7579	94	2.5e-22	terminase large subunit	head and packaging	hypothetical protei...	PF03354.14 : Terminase_1‚Ä¶	GO:0003688 DNA replicati‚Ä¶	unknown	WP_048091461.1	108	hypothetical protein [Geoglobus acetivorans]	COG4626	X	Mobilome: prophages, transposons	Phage terminase-like protein, large subunit, contains N-terminal HTH domain	YmfN	Unknown	K06909	phage terminase large subunit	YP_008059213.1	YP_008059213.1 terminase large subunit [Halovirus HGTV-1]	Terminase-like family [PF03237.15]; Terminase RNaseH-like domain [PF17289.2]		sp|Q05219|VG13_BPML5	Xu	sp|Q05219|VG13_BPML5 Gene 13 protein; Xu	F	4	No_AMG	VOG06541	1.1e-33	115.1	hypothetical protein
rep_vMAG_11	vMAG_11_length_12188_2763_3134	LICIJIKE_03100	2763	3134					hypothetical protein																												F	1	No_AMG
rep_vMAG_11	vMAG_11_length_12188_3134_3703	LICIJIKE_03101	3134	3703					hypothetical protein																															VOG26653	2e-08	32.3	hypothetical protein
rep_vMAG_11	vMAG_11_length_12188_3705_4142	LICIJIKE_03102	3705	4142					hypothetical protein	phrog_8809	41	9.27e-06	unknown	unknown function	hypothetical protei...	PF01333.18 : Apocytochr_‚Ä¶	GO:0031361 integral comp‚Ä¶	K01174 micrococcal nucle‚Ä¶	WP_000464825.1	54.3	MULTISPECIES: nuclease [Enterobacterales]	COG1525	L	Replication, recombination and repair	Endonuclease YncB, thermonuclease family	YncB	Unknown					Staphylococcal nuclease homologue [PF00565.17]		REFSEQ	Xu	REFSEQ hypothetical protein; Xu	F	2	No_AMG	VOG02924	2.2e-13	48.2	hypothetical protein
rep_vMAG_11	vMAG_11_length_12188_4142_5227	LICIJIKE_03103	4142	5227					hypothetical protein	phrog_12	51	7.55e-08	portal protein	head and packaging	portal protein [n=7...	PF06074.11 : DUF935 ; P‚Ä¶	GO:0019068 virion assemb‚Ä¶	unknown																			F	2	No_AMG	VOG00045	4.8e-17	59.9	hypothetical protein
rep_vMAG_11	vMAG_11_length_12188_5224_5355	LICIJIKE_03104	5224	5355					hypothetical protein																													2	No_AMG	VOG00694	3.1e-08	31.2	hypothetical protein
rep_vMAG_11	vMAG_11_length_12188_5355_6458	LICIJIKE_03105	5355	6458					hypothetical protein																													2	No_AMG
rep_vMAG_11	vMAG_11_length_12188_6490_6780	LICIJIKE_03106	6490	6780					hypothetical protein																													2	No_AMG
rep_vMAG_11	vMAG_11_length_12188_6764_6946	LICIJIKE_03107	6764	6946					hypothetical protein																													2	No_AMG
rep_vMAG_11	vMAG_11_length_12188_6983_7396	LICIJIKE_03108	6983	7396					hypothetical protein																												F	2	No_AMG	VOG00692	1.2e-07	29.6	hypothetical protein
rep_vMAG_11	vMAG_11_length_12188_7396_8256	LICIJIKE_03109	7396	8256					hypothetical protein																					YP_007517481.1	YP_007517481.1 hypothetical protein ANDROMEDA_16 [Bacillus virus Andromeda]			sp|A9CRA7|CAPSD_BPMR1	Xh;Xs	sp|A9CRA7|CAPSD_BPMR1 Major capsid protein; XhXs	VF	2	No_AMG	VOG00395	1.5e-11	41.4	hypothetical protein
rep_vMAG_11	vMAG_11_length_12188_8256_8405	LICIJIKE_03110	8256	8405					hypothetical protein																												F	2	No_AMG
rep_vMAG_11	vMAG_11_length_12188_8430_8552	LICIJIKE_03111	8430	8552					hypothetical protein																												F	2	No_AMG
rep_vMAG_11	vMAG_11_length_12188_8552_10042	LICIJIKE_03112	8552	10042					hypothetical protein																												F	2	No_AMG
rep_vMAG_11	vMAG_11_length_12188_10042_10206	LICIJIKE_03113	10042	10206					hypothetical protein																												F	2	No_AMG
rep_vMAG_11	vMAG_11_length_12188_10374_10838	LICIJIKE_03114	10374	10838					hypothetical protein																												F	2	No_AMG
rep_vMAG_11	vMAG_11_length_12188_10838_11260	LICIJIKE_03115	10838	11260					hypothetical protein																												F	4	No_AMG	VOG08967	3.2e-09	34.3	hypothetical protein
rep_vMAG_11	vMAG_11_length_12188_11224_11373	LICIJIKE_03116	11224	11373					hypothetical protein
rep_vMAG_11	vMAG_11_length_12188_11532_11729	LICIJIKE_03117	11532	11729					hypothetical protein																												F	5	No_AMG
rep_vMAG_12	vMAG_12_length_35089_482_844	LICIJIKE_02933	482	844					hypothetical protein	phrog_301	48	1.36e-08	secreted protein	other	hypothetical protei...	PF07509.10 : DUF1523 ;	unknown	unknown												YP_009035116.1	YP_009035116.1 hypothetical protein P092_0055 [Lactococcus phage P092]	Protein of unknown function (DUF1523) [PF07509.11]		REFSEQ	Xu	REFSEQ hypothetical protein; Xu	F	4	No_AMG	VOG01431	3.4e-23	79.7	hypothetical protein
rep_vMAG_12	vMAG_12_length_35089_851_1081	LICIJIKE_02934	851	1081					hypothetical protein																												F	2	No_AMG
rep_vMAG_12	vMAG_12_length_35089_1038_1565	LICIJIKE_02935	1038	1565					hypothetical protein																												F	2	No_AMG
rep_vMAG_12	vMAG_12_length_35089_1575_1844	LICIJIKE_02936	1575	1844					hypothetical protein
rep_vMAG_12	vMAG_12_length_35089_1846_2070	LICIJIKE_02937	1846	2070					hypothetical protein																												F	2	No_AMG
rep_vMAG_12	vMAG_12_length_35089_2355_2666	LICIJIKE_02938	2355	2666					hypothetical protein																												F	2	No_AMG
rep_vMAG_12	vMAG_12_length_35089_2663_2824	LICIJIKE_02939	2663	2824					hypothetical protein
rep_vMAG_12	vMAG_12_length_35089_2812_3198	LICIJIKE_02940	2812	3198					hypothetical protein																												F	2	No_AMG
rep_vMAG_12	vMAG_12_length_35089_3185_4006	LICIJIKE_02941	3185	4006					hypothetical protein	phrog_277	47	1.08e-06	replication initiation O-like	DNA, RNA and nucleotide metabolism	replication protein...	PF04492.12 : Phage_rep_O‚Ä¶	GO:0003735 structural co‚Ä¶	unknown														Bacteriophage replication protein O [PF04492.13]					F	2	No_AMG	VOG04925	9.2e-12	42.9	hypothetical protein
rep_vMAG_12	vMAG_12_length_35089_4232_6097	LICIJIKE_02942	4232	6097					hypothetical protein																												F	2	No_AMG
rep_vMAG_12	vMAG_12_length_35089_6105_8267	LICIJIKE_02943	6105	8267					hypothetical protein																													2	No_AMG
rep_vMAG_12	vMAG_12_length_35089_8275_8520	LICIJIKE_02944	8275	8520					hypothetical protein																													2	No_AMG
rep_vMAG_12	vMAG_12_length_35089_8522_10462	LICIJIKE_02945	8522	10462					hypothetical protein																													2	No_AMG
rep_vMAG_12	vMAG_12_length_35089_10518_10721	LICIJIKE_02946	10518	10721					hypothetical protein																													2	No_AMG
rep_vMAG_12	vMAG_12_length_35089_10723_10860	LICIJIKE_02947	10723	10860					hypothetical protein	phrog_4132	38	1.16e-05	unknown	unknown function	hypothetical protei...	PF13597.5 : NRDD ; PF01‚Ä¶	GO:0055114 oxidation-red‚Ä¶	unknown	WP_057954633.1	58.9	ribonucleoside triphosphate reductase [Salinivirga cyanobacteriivorans]	COG1328	F	Nucleotide transport and metabolism	Anaerobic ribonucleoside-triphosphate reductase	NrdD	Thymidylate biosynthesis					Anaerobic ribonucleoside-triphosphate reductase [PF13597.6]						2	No_AMG
rep_vMAG_12	vMAG_12_length_35089_10832_11005	LICIJIKE_02948	10832	11005					hypothetical protein																													2	No_AMG
rep_vMAG_12	vMAG_12_length_35089_11015_11656	LICIJIKE_02949	11015	11656					hypothetical protein	phrog_7767	89	1.57e-21	metallo-endopeptidase	other	peptidoglycan hydro...	PF01333.18 : Apocytochr_‚Ä¶	GO:0009401 phosphoenolpy‚Ä¶	K06194 lipoprotein NlpD ‚Ä¶	WP_077719523.1	86.3	hypothetical protein [Novibacillus thermophilus]	COG2951	M	Cell wall/membrane/envelope biogenesis	Membrane-bound lytic murein transglycosylase B	MltB	Unknown			YP_006383519.1	YP_006383519.1 gp15 [Clostridium phage PhiS63]	Peptidase family M23 [PF01551.22]					P	2	No_AMG	VOG01780	1.5e-21	74	hypothetical protein
rep_vMAG_12	vMAG_12_length_35089_11735_12520	LICIJIKE_02950	11735	12520					hypothetical protein	phrog_221	91	2e-21	metallo-phosphoesterase	other	metallophosphoester...	PF14582.5 : Metallophos_‚Ä¶	GO:0006260 DNA replicati‚Ä¶	unknown												YP_009225799.1	YP_009225799.1 metallophosphoesterase [Streptomyces phage Jay2Jay]			sp|O64245|VG54_BPMD2	Xu	sp|O64245|VG54_BPMD2 Gene 54 protein; Xu		2	No_AMG	VOG00565	2.2e-44	149.9	hypothetical protein
rep_vMAG_12	vMAG_12_length_35089_12658_12846	LICIJIKE_02951	12658	12846					hypothetical protein																													2	No_AMG
rep_vMAG_12	vMAG_12_length_35089_12846_13037	LICIJIKE_02952	12846	13037					hypothetical protein
rep_vMAG_12	vMAG_12_length_35089_13047_13304	LICIJIKE_02953	13047	13304					hypothetical protein																													2	No_AMG
rep_vMAG_12	vMAG_12_length_35089_13306_13953	LICIJIKE_02954	13306	13953					hypothetical protein																													2	No_AMG
rep_vMAG_12	vMAG_12_length_35089_13955_14248	LICIJIKE_02955	13955	14248					hypothetical protein																													2	No_AMG
rep_vMAG_12	vMAG_12_length_35089_14252_14422	LICIJIKE_02956	14252	14422					hypothetical protein																													2	No_AMG
rep_vMAG_12	vMAG_12_length_35089_14424_14915	LICIJIKE_02957	14424	14915					hypothetical protein																													2	No_AMG
rep_vMAG_12	vMAG_12_length_35089_14917_19038	LICIJIKE_02958	14917	19038					hypothetical protein	phrog_6002	59	1.61e-09	virion structural protein	head and packaging	virion structural p...	PF16173.4 : DUF4874 ;	unknown	unknown												YP_214529.1	YP_214529.1 putative T4-like proximal tail fiber [Prochlorococcus phage P-SSM2]							2	No_AMG	VOG27011	1.5e-17	60.7	hypothetical protein
rep_vMAG_12	vMAG_12_length_35089_18983_19702	LICIJIKE_02959	18983	19702					hypothetical protein																							Concanavalin A-like lectin/glucanases superfamily [PF13385.6]						1	No_AMG	VOG00539	2.7e-11	39.9	hypothetical protein
rep_vMAG_12	vMAG_12_length_35089_19706_20428	LICIJIKE_02960	19706	20428					hypothetical protein																													1	No_AMG
rep_vMAG_12	vMAG_12_length_35089_20431_20982	LICIJIKE_02961	20431	20982					hypothetical protein										NP_388268.1	53.9	NADPH-FMN oxidoreductase (nitroreductase) [Bacillus subtilis subsp. subtilis str. 168]	COG0778	C	Energy production and conversion	Nitroreductase	NfnB	Pyrimidine degradation					Nitroreductase family [PF00881.24]						1	No_AMG
rep_vMAG_12	vMAG_12_length_35089_20939_21805	LICIJIKE_02962	20939	21805					hypothetical protein																													1	No_AMG
rep_vMAG_12	vMAG_12_length_35089_21783_22139	LICIJIKE_02963	21783	22139					hypothetical protein																													1	No_AMG
rep_vMAG_12	vMAG_12_length_35089_22117_23181	LICIJIKE_02964	22117	23181					hypothetical protein	phrog_7162	61	3.23e-11	glycosyltransferase	moron, auxiliary metabolic gene and host takeover	hypothetical protei...	PF02350.18 : Epimerase_2‚Ä¶	GO:0016020 membrane ; GO‚Ä¶	unknown	WP_049638196.1	82.8	hypothetical protein [Methylophilus sp. TWE2]	COG3063	NW	Unknown	Type IV pilus assembly protein PilF/PilW	PilF	Unknown			YP_009012495.1	YP_009012495.1 Phi92_gp163 [Enterobacteria phage phi92]	Glycosyl transferases group 1 [PF00534.20]; Glycosyl transferases group 1 [PF13524.6]		REFSEQ	Xu	REFSEQ hypothetical protein; Xu	MK	1	AMG	VOG03745	2.4e-26	90.2	hypothetical protein
rep_vMAG_12	vMAG_12_length_35089_23196_23366	LICIJIKE_02965	23196	23366					hypothetical protein																													1	No_AMG
rep_vMAG_12	vMAG_12_length_35089_23380_23577	LICIJIKE_02966	23380	23577					hypothetical protein																													1	No_AMG
rep_vMAG_12	vMAG_12_length_35089_23567_23962	LICIJIKE_02967	23567	23962					hypothetical protein	phrog_2633	105	4.95e-27	endonuclease VII	DNA, RNA and nucleotide metabolism	endonuclease VII [n...	PF09665.9 : RE_Alw26IDE ‚Ä¶	GO:0004519 endonuclease ‚Ä¶	unknown																						VOG00557	2.8e-18	64.2	hypothetical protein
rep_vMAG_12	vMAG_12_length_35089_24043_24900	LICIJIKE_02968	24043	24900					hypothetical protein	phrog_267	57	9.62e-10	major head protein	head and packaging	major capsid protei...	PF06673.10 : L_lactis_ph‚Ä¶	GO:0042742 defense respo‚Ä¶	unknown														P22 coat protein - gene protein 5 [PF11651.8]		sp|P19727|CAPSB_BPT7	Xr;Xs	sp|P19727|CAPSB_BPT7 Minor capsid protein; XrXs	V	1	No_AMG	VOG02639	1e-28	98.5	hypothetical protein
rep_vMAG_12	vMAG_12_length_35089_24915_25436	LICIJIKE_02969	24915	25436					hypothetical protein																													1	No_AMG
rep_vMAG_12	vMAG_12_length_35089_25495_25725	LICIJIKE_02970	25495	25725					hypothetical protein																													1	No_AMG
rep_vMAG_12	vMAG_12_length_35089_25727_27403	LICIJIKE_02971	25727	27403					hypothetical protein																													1	No_AMG
rep_vMAG_12	vMAG_12_length_35089_27405_28619	LICIJIKE_02972	27405	28619					hypothetical protein	phrog_2	139	7.05e-36	terminase large subunit	head and packaging	terminase large sub...	PF03354.14 : Terminase_1‚Ä¶	GO:0016787 hydrolase act‚Ä¶	K06909 phage terminase l‚Ä¶	WP_012081842.1	235	PBSX family phage terminase large subunit [Nitratiruptor sp. SB155-2]	COG1783	X	Mobilome: prophages, transposons	Phage terminase large subunit	XtmB	Unknown	K06909	phage terminase large subunit	YP_007007123.1	YP_007007123.1 putative TerL large-subunit terminase [Bdellovibrio phage phi1422]	Phage terminase large subunit [PF04466.13]; Terminase RNAseH like domain [PF17288.2]		sp|Q05219|VG13_BPML5	Xu	sp|Q05219|VG13_BPML5 Gene 13 protein; Xu		2	No_AMG	VOG06541	1.1e-28	98.5	hypothetical protein
rep_vMAG_12	vMAG_12_length_35089_28582_28944	LICIJIKE_02973	28582	28944					hypothetical protein	phrog_4102	50	5.3e-09	terminase small subunit	head and packaging	hypothetical protei...	PF07141.10 : Phage_term_‚Ä¶	GO:0019069 viral capsid ‚Ä¶	K02912 large subunit rib‚Ä¶																				2	No_AMG	VOG26780	1.7e-08	32.6	hypothetical protein
rep_vMAG_12	vMAG_12_length_35089_28941_30092	LICIJIKE_02974	28941	30092		Name=afsQ35		gene=afsQ35	Transcriptional regulatory protein AfsQ35	phrog_498	291	2.1e-87	DNA methyltransferase	other	DNA methylase [n=6]...	PF01555.17 : N6_N4_Mtase‚Ä¶	GO:0018024 histone-lysin‚Ä¶	K00571 site-specific DNA‚Ä¶	NP_815777.1	273	adenine methyltransferase [Enterococcus faecalis V583]	COG0863	L	Replication, recombination and repair	DNA modification methylase	YhdJ	Unknown			NP_945276.1	NP_945276.1 transferase [Streptococcus phage EJ-1]	DNA methylase [PF01555.18]; ParB-like nuclease domain [PF02195.18]		sp|P29538|MTH1_HAEPA	Xh;Xp	sp|P29538|MTH1_HAEPA Modification methylase HpaI; XhXp	F	2	No_AMG	VOG00606	2.6e-86	288.6	Nucleoid occlusion protein
rep_vMAG_12	vMAG_12_length_35089_30095_30247	LICIJIKE_02975	30095	30247					hypothetical protein																												F	2	No_AMG
rep_vMAG_12	vMAG_12_length_35089_30234_30560	LICIJIKE_02976	30234	30560					hypothetical protein
rep_vMAG_12	vMAG_12_length_35089_30954_31334	LICIJIKE_02977	30954	31334					hypothetical protein																												F	2	No_AMG
rep_vMAG_12	vMAG_12_length_35089_31337_31633	LICIJIKE_02978	31337	31633					hypothetical protein																												F	2	No_AMG
rep_vMAG_12	vMAG_12_length_35089_31917_32288	LICIJIKE_02979	31917	32288					hypothetical protein																												F	2	No_AMG
rep_vMAG_12	vMAG_12_length_35089_32315_32725	LICIJIKE_02980	32315	32725					hypothetical protein	phrog_5034	81	2.12e-19	NinG/ Rap DNA junction specific endonuclease	DNA, RNA and nucleotide metabolism	NinG protein [n=1];...	PF05766.11 : NinG ; PF1‚Ä¶	GO:0003676 nucleic acid ‚Ä¶	unknown														Bacteriophage Lambda NinG protein [PF05766.12]		sp|P69175|NING_BPVT2	Xu	sp|P69175|NING_BPVT2 Protein ninG; Xu	F	2	No_AMG	VOG00290	6.8e-20	69.8	hypothetical protein
rep_vMAG_12	vMAG_12_length_35089_32950_33315	LICIJIKE_02981	32950	33315					hypothetical protein																												F	2	No_AMG
rep_vMAG_12	vMAG_12_length_35089_33381_33680	LICIJIKE_02982	33381	33680					hypothetical protein																												F	2	No_AMG
rep_vMAG_12	vMAG_12_length_35089_33682_34158	LICIJIKE_02983	33682	34158					hypothetical protein	phrog_1097	111	1.72e-28	Erf-like ssDNA annealing protein	DNA, RNA and nucleotide metabolism	hypothetical protei...	PF06420.11 : Mgm101p ; ‚Ä¶	GO:0000262 mitochondrial‚Ä¶	unknown	WP_011508922.1	187	hypothetical protein [Nitrobacter hamburgensis]	COG4712	L	Replication, recombination and repair	Predicted ssDNA annealing protein, contains HHH motif, Rad42/Rad22/RecT/erf family	DdrA	Unknown			NP_663647.1	NP_663647.1 putative translation initiation factor [Lactococcus phage ul36]	Rad52/22 family double-strand break repair protein [PF04098.15]		REFSEQ	Xu	REFSEQ recombination protein; Xu	F	4	No_AMG	VOG09967	3.2e-35	119.6	hypothetical protein
rep_vMAG_12	vMAG_12_length_35089_34168_34413	LICIJIKE_02984	34168	34413					hypothetical protein																												F	4	No_AMG
rep_vMAG_12	vMAG_12_length_35089_34400_34591	LICIJIKE_02985	34400	34591					hypothetical protein																															VOG00001	5.5e-09	33.7	hypothetical protein
rep_vMAG_12	vMAG_12_length_35089_34594_34923	LICIJIKE_02986	34594	34923					hypothetical protein	phrog_5925	51	9.95e-09	unknown	unknown function	hypothetical protei...	PF13475.5 : DUF4116 ; P‚Ä¶	unknown	unknown														Domain of unknown function (DUF4116) [PF13475.6]					F	4	No_AMG	VOG11874	2.2e-06	24.6	hypothetical protein
rep_vMAG_13	vMAG_13_length_40571_3_440	LICIJIKE_03424	3	440					hypothetical protein																												TF	5	No_AMG
rep_vMAG_13	vMAG_13_length_40571_527_3580	LICIJIKE_03425	527	3580	eC_number=2.7.7.-	Name=dnaG_6		gene=dnaG_6	DNA primase	phrog_6444	56	5.82e-09	DNA primase	DNA, RNA and nucleotide metabolism	DNA primase [n=3]; ...	PF12965.6 : DUF3854 ; P‚Ä¶	GO:0006260 DNA replicati‚Ä¶	K02316 DNA primase [EC:2‚Ä¶	WP_084481007.1	100	DNA primase [Peptoclostridium acidaminophilum]	COG0358	L	Replication, recombination and repair	DNA primase (bacterial type)	DnaG	Unknown	K02316	DNA primase [EC:2.7.7.101]	YP_007005670.1	YP_007005670.1 DNA primase [Helicobacter phage 1961P]	Toprim-like [PF13155.6]; CHC2 zinc finger [PF01807.20]					TF	4	No_AMG	VOG00020	8.9e-27	91.7	DNA primase
rep_vMAG_13	vMAG_13_length_40571_3747_3896	LICIJIKE_03426	3747	3896					hypothetical protein																												TF	2	No_AMG
rep_vMAG_13	vMAG_13_length_40571_3970_4227	LICIJIKE_03427	3970	4227					hypothetical protein																												TF	2	No_AMG
rep_vMAG_13	vMAG_13_length_40571_4218_4448	LICIJIKE_03428	4218	4448					hypothetical protein																												TF	2	No_AMG
rep_vMAG_13	vMAG_13_length_40571_4632_5603	LICIJIKE_03429	4632	5603		Name=afsQ61		gene=afsQ61	Transcriptional regulatory protein AfsQ61	phrog_1	79	1.04e-16	integrase	integration and excision	integrase [n=889]; ...	PF00589.21 : Phage_integ‚Ä¶	GO:0003677 DNA binding ;‚Ä¶	K14059 integrase ; K0476‚Ä¶	WP_015022807.1	108	site-specific tyrosine recombinase XerD [Psychroflexus torquis]	COG4974	L	Replication, recombination and repair	Site-specific recombinase XerD	XerD	Unknown			YP_009199114.1	YP_009199114.1 putative recombinase XerD [Brevibacillus phage Jenst]	Phage integrase family [PF00589.22]; Phage integrase, N-terminal SAM-like domain [PF02899.17]; Phage integrase, N-terminal SAM-like domain [PF13495.6]		sp|O10330|VLF1_NPVOP	Xr	sp|O10330|VLF1_NPVOP Very late expression factor 1; Xr	VTF	2	No_AMG	VOG00012	7.2e-40	135.5	Tyrosine recombinase XerD
rep_vMAG_13	vMAG_13_length_40571_5600_5800	LICIJIKE_03430	5600	5800					hypothetical protein	phrog_66	34	0.000417	excisionase and transcriptional regulator	integration and excision	hypothetical protei...	PF10013.8 : DUF2256 ; P‚Ä¶	GO:0006355 regulation of‚Ä¶	K07733 prophage regulato‚Ä¶														Helix-turn-helix domain [PF12728.7]					T	2	No_AMG	VOG00003	4.3e-06	23.9	hypothetical protein
rep_vMAG_13	vMAG_13_length_40571_5854_6279	LICIJIKE_03431	5854	6279					hypothetical protein																												T	2	No_AMG
rep_vMAG_13	vMAG_13_length_40571_6361_6867	LICIJIKE_03432	6361	6867					hypothetical protein																												T	2	No_AMG	VOG00001	4.1e-11	40.7	hypothetical protein
rep_vMAG_13	vMAG_13_length_40571_6881_7348	LICIJIKE_03433	6881	7348					hypothetical protein																												T	2	No_AMG
rep_vMAG_13	vMAG_13_length_40571_7357_7632	LICIJIKE_03434	7357	7632					hypothetical protein	phrog_1381	49	3.54e-09	plasmid antitoxin with HTH domain	moron, auxiliary metabolic gene and host takeover	transcriptional reg...	PF10078.8 : DUF2316 ; P‚Ä¶	GO:0043565 sequence-spec‚Ä¶	unknown	WP_015923733.1	85.1	addiction module antidote protein, HigA family [Halothermothrix orenii]	COG3093	V	Defense mechanisms	Plasmid maintenance system antidote protein VapI, contains XRE-type HTH domain	VapI	Unknown	K21498	antitoxin HigA-1			Helix-turn-helix domain [PF12844.7]					T	2	No_AMG	VOG00001	1.8e-10	38.6	hypothetical protein
rep_vMAG_13	vMAG_13_length_40571_7808_8488	LICIJIKE_03435	7808	8488					hypothetical protein	phrog_16255	63	1.16e-12	unknown	unknown function	unknown	PF13707.5 : RloB ; PF14‚Ä¶	unknown	unknown														RloB-like protein [PF13707.6]					T	2	No_AMG
rep_vMAG_13	vMAG_13_length_40571_8475_9824	LICIJIKE_03436	8475	9824					hypothetical protein	phrog_5836	199	1.4e-55	unknown	unknown function	transporter [n=1]; ...	PF02463.18 : SMC_N ; PF‚Ä¶	GO:0009295 nucleoid ; GO‚Ä¶	K06926 uncharacterized p‚Ä¶	WP_013997979.1	273	ATP-binding protein [Capnocytophaga canimorsus]	COG1106	R	General function prediction only	ATPase/GTPase, AAA15 family	Unknown	Unknown	K06926	uncharacterized protein	YP_009005170.1	YP_009005170.1 transporter [Oenococcus phage phi9805]	AAA domain, putative AbiEii toxin, Type IV TA system [PF13304.6]; AAA ATPase domain [PF13175.6]					T	2	No_AMG
rep_vMAG_13	vMAG_13_length_40571_10110_10982	LICIJIKE_03437	10110	10982					hypothetical protein																												T	2	No_AMG
rep_vMAG_13	vMAG_13_length_40571_11031_12608	LICIJIKE_03438	11031	12608					hypothetical protein																									sp|Q05219|VG13_BPML5	Xu	sp|Q05219|VG13_BPML5 Gene 13 protein; Xu	T	2	No_AMG	VOG00075	1e-07	29.2	hypothetical protein
rep_vMAG_13	vMAG_13_length_40571_12794_14863	LICIJIKE_03439	12794	14863					hypothetical protein	phrog_113	148	2.52e-38	portal protein	head and packaging	hypothetical protei...	PF06074.11 : DUF935 ; P‚Ä¶	GO:0019068 virion assemb‚Ä¶	unknown	WP_083800238.1	107	DUF935 domain-containing protein [Desulfobacca acetoxidans]	COG4383	X	Mobilome: prophages, transposons	Mu-like prophage protein gp29	gp29	Unknown			YP_009168308.1	YP_009168308.1 PF06074 family protein [Pseudomonas phage JD18]	Protein of unknown function (DUF935) [PF06074.12]; Phage Mu protein F like protein [PF04233.14]		sp|P44225|VG29_HAEIN	Xu	sp|P44225|VG29_HAEIN Mu-like prophage FluMu protein gp29; Xu	T	1	No_AMG	VOG00853	3.4e-42	142.9	hypothetical protein
rep_vMAG_13	vMAG_13_length_40571_14945_15202	LICIJIKE_03440	14945	15202					hypothetical protein																												T	1	No_AMG
rep_vMAG_13	vMAG_13_length_40571_15256_16284	LICIJIKE_03441	15256	16284					hypothetical protein	phrog_31676	38	0.000882	unknown	unknown function	unknown	PF04586.16 : Peptidase_S‚Ä¶	unknown	unknown																			T	1	No_AMG
rep_vMAG_13	vMAG_13_length_40571_16289_16633	LICIJIKE_03442	16289	16633					hypothetical protein																							Uncharacterized conserved protein (DUF2190) [PF09956.9]					T	1	No_AMG	VOG01993	2.3e-11	41.8	hypothetical protein
rep_vMAG_13	vMAG_13_length_40571_16676_17611	LICIJIKE_03443	16676	17611					hypothetical protein	phrog_1005	124	1.13e-31	major head protein	head and packaging	major capsid protei...	PF03864.14 : Phage_cap_E‚Ä¶	unknown	unknown												YP_024707.1	YP_024707.1 gp34 [Burkholderia virus BcepMu]			sp|A9CRA7|CAPSD_BPMR1	Xh;Xs	sp|A9CRA7|CAPSD_BPMR1 Major capsid protein; XhXs	VT	1	No_AMG	VOG10097	4.6e-39	132.3	hypothetical protein
rep_vMAG_13	vMAG_13_length_40571_17625_17948	LICIJIKE_03444	17625	17948					hypothetical protein																												T	1	No_AMG
rep_vMAG_13	vMAG_13_length_40571_17952_18395	LICIJIKE_03445	17952	18395					hypothetical protein																												T	1	No_AMG
rep_vMAG_13	vMAG_13_length_40571_18392_18847	LICIJIKE_03446	18392	18847					hypothetical protein																												T	1	No_AMG
rep_vMAG_13	vMAG_13_length_40571_18844_19266	LICIJIKE_03447	18844	19266					hypothetical protein																												T	1	No_AMG
rep_vMAG_13	vMAG_13_length_40571_19286_19813	LICIJIKE_03448	19286	19813					hypothetical protein																												T	1	No_AMG
rep_vMAG_13	vMAG_13_length_40571_20033_20482	LICIJIKE_03449	20033	20482					hypothetical protein																												T	1	No_AMG
rep_vMAG_13	vMAG_13_length_40571_20479_20832	LICIJIKE_03450	20479	20832					hypothetical protein	phrog_894	78	9.18e-18	endolysin	lysis	hypothetical protei...	PF02557.16 : VanY ; PF0‚Ä¶	GO:0007267 cell-cell sig‚Ä¶	unknown	WP_015755448.1	95.9	hypothetical protein [Robiginitalea biformata]	COG3108	S	Function unknown	Uncharacterized conserved protein YcbK, DUF882 family	YcbK	Unknown			YP_004327143.1	YP_004327143.1 carboxypeptidase [Pseudoalteromonas phage H105/1]	Peptidase M15 [PF08291.11]					PT	1	No_AMG	VOG01403	2.7e-33	113.2	hypothetical protein
rep_vMAG_13	vMAG_13_length_40571_21248_21532	LICIJIKE_03451	21248	21532					hypothetical protein																												T	1	No_AMG
rep_vMAG_13	vMAG_13_length_40571_22176_25667	LICIJIKE_03452	22176	25667					hypothetical protein	phrog_991	104	1.73e-23	tail length tape measure protein	tail	tape measure protei...	PF13406.5 : SLT_2 ; PF0‚Ä¶	unknown	unknown	ABX04014.1	127	phage tail tape measure protein, TP901 family [Herpetosiphon aurantiacus DSM 785]	COG5412	X	Mobilome: prophages, transposons	Phage-related protein	Unknown	Unknown			YP_529568.1	YP_529568.1 putative tape measure protein [Clostridium virus phiCD119]	Phage-related minor tail protein [PF10145.9]					T	1	No_AMG
rep_vMAG_13	vMAG_13_length_40571_25664_26749	LICIJIKE_03453	25664	26749					hypothetical protein																												T	1	No_AMG
rep_vMAG_13	vMAG_13_length_40571_26794_27231	LICIJIKE_03454	26794	27231					hypothetical protein																												T	1	No_AMG
rep_vMAG_13	vMAG_13_length_40571_27462_28652	LICIJIKE_03455	27462	28652					hypothetical protein																									REFSEQ	Xu	REFSEQ hypothetical protein; Xu	T	2	No_AMG	VOG21471	4e-21	73.2	hypothetical protein
rep_vMAG_13	vMAG_13_length_40571_28851_29132	LICIJIKE_03456	28851	29132					hypothetical protein																												T	2	No_AMG
rep_vMAG_13	vMAG_13_length_40571_29132_29971	LICIJIKE_03457	29132	29971					hypothetical protein																												T	2	No_AMG
rep_vMAG_13	vMAG_13_length_40571_30093_32618	LICIJIKE_03458	30093	32618					hypothetical protein																												T	2	No_AMG
rep_vMAG_13	vMAG_13_length_40571_33224_33382	LICIJIKE_03459	33224	33382					hypothetical protein	phrog_3180	36	3.78e-05	Arc-like repressor	transcription regulation	hypothetical protei...	PF16777.4 : RHH_7 ; PF0‚Ä¶	GO:0003677 DNA binding ;‚Ä¶	unknown														CopG-like RHH_1 or ribbon-helix-helix domain, RHH_5 [PF07878.11]; Ribbon-helix-helix domain [PF12651.7]					T	2	No_AMG
rep_vMAG_13	vMAG_13_length_40571_33375_34061	LICIJIKE_03460	33375	34061		Name=afsQ50		gene=afsQ50	Transcriptional regulatory protein AfsQ50	phrog_216	48	2.49e-07	integrase	integration and excision	site-specific recom...	PF00589.21 : Phage_integ‚Ä¶	GO:0015074 DNA integrati‚Ä¶	K03733 integrase/recombi‚Ä¶	WP_013277573.1	69.7	integrase [Acetohalobium arabaticum]	COG4974	L	Replication, recombination and repair	Site-specific recombinase XerD	XerD	Unknown					Phage integrase family [PF00589.22]		sp|O10330|VLF1_NPVOP	Xr	sp|O10330|VLF1_NPVOP Very late expression factor 1; Xr	VT	2	No_AMG	VOG00012	9.8e-25	85.6	Tyrosine recombinase XerC
rep_vMAG_13	vMAG_13_length_40571_34063_34701	LICIJIKE_03461	34063	34701	eC_number=3.6.-.-	Name=soj	db_xref=COG:COG1192	gene=soj	Chromosome-partitioning ATPase Soj	phrog_164	108	7.39e-27	ParA-like partition protein	DNA, RNA and nucleotide metabolism	ParA [n=28]; dsDNA ...	PF00142.17 : Fer4_NifH ‚Ä¶	GO:0043934 sporulation ;‚Ä¶	K03496 chromosome partit‚Ä¶	NP_046424.1	142	hypothetical protein aq_aa35 (plasmid) [Aquifex aeolicus VF5]	COG1192	DN	Unknown	ParA-like ATPase involved in chromosome/plasmid partitioning or cellulose biosynthesis protein BcsQ	ParA	Unknown	K03496	chromosome partitioning protein	YP_007112516.1	YP_007112516.1 partition protein [Vibrio phage vB_VpaM_MAR]	ATPase MipZ [PF09140.11]; VirC1 protein [PF07015.11]; AAA domain [PF13614.6]; CobQ/CobB/MinD/ParA nucleotide binding domain [PF01656.23]; NUBPL iron-transfer P-loop NTPase [PF10609.9]; Cellulose biosynthesis protein BcsQ [PF06564.12]		sp|P07620|PARA_ECOLX	Xh	sp|P07620|PARA_ECOLX Plasmid partition protein A; Xh	T	2	No_AMG	VOG16867	6.6e-42	141.4	Chromosome-partitioning ATPase Soj
rep_vMAG_13	vMAG_13_length_40571_34692_34955	LICIJIKE_03462	34692	34955					hypothetical protein																												T	2	No_AMG
rep_vMAG_13	vMAG_13_length_40571_34960_35952	LICIJIKE_03463	34960	35952					hypothetical protein	phrog_6493	98	1.22e-23	DnaD-like helicase loader	DNA, RNA and nucleotide metabolism	hypothetical protei...	PF06970.10 : RepA_N ; P‚Ä¶	GO:0005667 transcription‚Ä¶	unknown	WP_014196631.1	98.2	MULTISPECIES: DnaD domain protein [Geobacillus]	COG3935	L	Replication, recombination and repair	DNA replication protein DnaD	DnaD	Unknown			YP_002333593.2	YP_002333593.2 gp32 [Bacillus phage TP21-L]			REFSEQ	Xu	REFSEQ hypothetical protein; Xu	TF	2	No_AMG	VOG00028	2.5e-20	71.2	hypothetical protein
rep_vMAG_13	vMAG_13_length_40571_35958_36215	LICIJIKE_03464	35958	36215	eC_number=3.1.-.-	Name=relG	db_xref=COG:COG2026	gene=relG	Toxin RelG	phrog_1213	68	6.6e-16	RelE-like toxin	moron, auxiliary metabolic gene and host takeover	RelE-like toxin [n=...	PF15781.4 : ParE-like_to‚Ä¶	GO:0006401 RNA catabolic‚Ä¶	K06218 mRNA interferase ‚Ä¶	WP_053549667.1	87.4	type II toxin-antitoxin system RelE/ParE family toxin [Desulfuromonas soudanensis]	COG2026	V	Defense mechanisms	mRNA-degrading endonuclease RelE, toxin component of the RelBE toxin-antitoxin system	RelE	Unknown	K06218	mRNA interferase RelE/StbE	YP_009287253.1	YP_009287253.1 toxin [Gordonia phage CaptainKirk2]	ParE toxin of type II toxin-antitoxin system, parDE [PF05016.15]		REFSEQ	Xu	REFSEQ hypothetical protein; Xu	TF	2	No_AMG	VOG13060	5e-24	82.2	Toxin RelG
rep_vMAG_13	vMAG_13_length_40571_36202_36438	LICIJIKE_03465	36202	36438					hypothetical protein																												TF	2	No_AMG
rep_vMAG_13	vMAG_13_length_40571_38161_38574	LICIJIKE_03466	38161	38574					hypothetical protein																												TF	2	No_AMG
rep_vMAG_13	vMAG_13_length_40571_38578_38958	LICIJIKE_03467	38578	38958					hypothetical protein	phrog_2328	58	1.14e-11	transcriptional repressor	transcription regulation	immunity repressor ...	PF10078.8 : DUF2316 ; P‚Ä¶	GO:0006355 regulation of‚Ä¶	unknown	WP_010475793.1	43.9	MULTISPECIES: XRE family transcriptional regulator [Acaryochloris]	COG1396	K	Transcription	Transcriptional regulator, contains XRE-family HTH domain	HipB	Unknown					Helix-turn-helix domain [PF12844.7]; Helix-turn-helix [PF01381.22]; Bacteriophage CI repressor helix-turn-helix domain [PF07022.13]					TF	4	No_AMG	VOG01324	4.2e-13	47.5	hypothetical protein
rep_vMAG_13	vMAG_13_length_40571_39067_39303	LICIJIKE_03468	39067	39303					hypothetical protein																												TF	4	No_AMG
rep_vMAG_13	vMAG_13_length_40571_39482_40231	LICIJIKE_03469	39482	40231					hypothetical protein																					YP_398455.1	YP_398455.1 hypothetical protein CST025 [Clostridium phage c-st]						TF	4	No_AMG
rep_vMAG_14	vMAG_14_length_79251_371_787	LICIJIKE_03470	371	787					hypothetical protein	phrog_894	48	8.96e-08	endolysin	lysis	hypothetical protei...	PF02557.16 : VanY ; PF0‚Ä¶	GO:0007267 cell-cell sig‚Ä¶	unknown												YP_009153038.1	YP_009153038.1 hypothetical protein QH_0012 [Vibrio phage QH]	Peptidase M15 [PF08291.11]					F	4	No_AMG	VOG02405	2.4e-35	119.5	hypothetical protein
rep_vMAG_14	vMAG_14_length_79251_797_1003	LICIJIKE_03471	797	1003					hypothetical protein																												F	2	No_AMG
rep_vMAG_14	vMAG_14_length_79251_993_1439	LICIJIKE_03472	993	1439					hypothetical protein																												F	2	No_AMG
rep_vMAG_14	vMAG_14_length_79251_1433_2059	LICIJIKE_03473	1433	2059					hypothetical protein																												F	2	No_AMG	VOG00834	2.8e-10	37.3	hypothetical protein
rep_vMAG_14	vMAG_14_length_79251_2056_3264	LICIJIKE_03474	2056	3264					hypothetical protein																												F	2	No_AMG
rep_vMAG_14	vMAG_14_length_79251_3293_3754	LICIJIKE_03475	3293	3754					hypothetical protein																												F	2	No_AMG
rep_vMAG_14	vMAG_14_length_79251_3751_5097	LICIJIKE_03476	3751	5097					hypothetical protein										WP_013852857.1	49.7	radical SAM protein [Erysipelothrix rhusiopathiae]	COG0641	O	Posttranslational modification, protein turnover, chaperones	Sulfatase maturation enzyme AslB, radical SAM superfamily	AslB	Unknown										F	2	No_AMG	VOG00057	3e-13	47.6	hypothetical protein
rep_vMAG_14	vMAG_14_length_79251_5097_6461	LICIJIKE_03477	5097	6461					hypothetical protein																													2	No_AMG	VOG00057	1.6e-06	25.5	hypothetical protein
rep_vMAG_14	vMAG_14_length_79251_6451_7845	LICIJIKE_03478	6451	7845					hypothetical protein																													2	No_AMG
rep_vMAG_14	vMAG_14_length_79251_7860_8603	LICIJIKE_03479	7860	8603					hypothetical protein																													2	No_AMG
rep_vMAG_14	vMAG_14_length_79251_8613_9848	LICIJIKE_03480	8613	9848					hypothetical protein	phrog_38058	98	7.57e-22	tail fiber protein	tail	hypothetical protei...	unknown	unknown	unknown												YP_006560940.1	YP_006560940.1 putative phage tail fiber protein [Celeribacter phage P12053L]							2	No_AMG	VOG20976	2.1e-20	70.6	hypothetical protein
rep_vMAG_14	vMAG_14_length_79251_9863_10120	LICIJIKE_03481	9863	10120					hypothetical protein																													1	No_AMG
rep_vMAG_14	vMAG_14_length_79251_10131_10925	LICIJIKE_03482	10131	10925					hypothetical protein																					NP_046582.1	NP_046582.1 YomG [Bacillus virus SPbeta]							1	No_AMG
rep_vMAG_14	vMAG_14_length_79251_10930_11955	LICIJIKE_03483	10930	11955					hypothetical protein																													1	No_AMG
rep_vMAG_14	vMAG_14_length_79251_11967_15947	LICIJIKE_03484	11967	15947					hypothetical protein	phrog_31	250	2.5e-67	central tail fiber J	tail	tail fiber protein ...	PF13550.5 : Phage-tail_3‚Ä¶	unknown	unknown	YP_011366.1	456	tail fiber protein [Desulfovibrio vulgaris str. Hildenborough]	COG4733	X	Mobilome: prophages, transposons	Phage-related protein, tail protein J	Unknown	Unknown			YP_007676433.1	YP_007676433.1 tail fiber protein [Rhodovulum phage RS1]			REFSEQ	Xu	REFSEQ hypothetical protein; Xu		1	No_AMG	VOG00800	9e-91	302.9	hypothetical protein
rep_vMAG_14	vMAG_14_length_79251_15937_16338	LICIJIKE_03485	15937	16338					hypothetical protein	phrog_329	59	1.41e-11	minor tail protein	tail	hypothetical protei...	PF16467.4 : DUF5048 ; P‚Ä¶	unknown	unknown	WP_076621998.1	87	hypothetical protein [Thiobacimonas profunda]	COG0791	M	Cell wall/membrane/envelope biogenesis	Cell wall-associated hydrolase, NlpC_P60 family	NlpC	Unknown			YP_007676432.1	YP_007676432.1 tail assembly protein [Rhodovulum phage RS1]	NlpC/P60 family [PF00877.19]		REFSEQ	Xu	REFSEQ hypothetical protein; Xu	P	1	No_AMG	VOG00024	5.6e-11	39.5	hypothetical protein
rep_vMAG_14	vMAG_14_length_79251_16335_16817	LICIJIKE_03486	16335	16817					hypothetical protein	phrog_396	78	3.69e-18	minor tail protein	tail	hypothetical protei...	PF09931.8 : DUF2163 ; P‚Ä¶	unknown	unknown												YP_009285934.1	YP_009285934.1 hypothetical protein Rhks_49 [Rhodovulum phage vB_RhkS_P1]	Domain of unknown function (DUF1833) [PF08875.11]		REFSEQ	Xu	REFSEQ hypothetical protein; Xu		1	No_AMG	VOG00846	2e-29	100.2	hypothetical protein
rep_vMAG_14	vMAG_14_length_79251_16814_17161	LICIJIKE_03487	16814	17161					hypothetical protein	phrog_384	53	1.83e-09	virion structural protein	head and packaging	hypothetical protei...	PF05939.12 : Phage_min_t‚Ä¶	unknown	unknown																				1	No_AMG	VOG00755	9e-15	52.9	hypothetical protein
rep_vMAG_14	vMAG_14_length_79251_17162_21787	LICIJIKE_03488	17162	21787					hypothetical protein	phrog_13769	98	6.92e-22	unknown	unknown function	unknown	PF09718.9 : Tape_meas_la‚Ä¶	unknown	unknown	YP_235857.1	99	Phage tail tape measure protein lambda [Pseudomonas syringae pv. syringae B728a]	COG5281	X	Mobilome: prophages, transposons	Phage-related minor tail protein	Unknown	Unknown			YP_009187461.1	YP_009187461.1 hypothetical protein BPPAER656_00640 [Pseudomonas phage YMC11/02/R656]	Lambda phage tail tape-measure protein (Tape_meas_lam_C) [PF09718.10]						1	No_AMG
rep_vMAG_14	vMAG_14_length_79251_21789_22082	LICIJIKE_03489	21789	22082					hypothetical protein	phrog_1189	42	5.46e-07	unknown	unknown function	hypothetical protei...	unknown	unknown	unknown																						VOG00176	2.2e-15	54.7	hypothetical protein
rep_vMAG_14	vMAG_14_length_79251_22133_22537	LICIJIKE_03490	22133	22537					hypothetical protein	phrog_8233	45	4.65e-06	tail assembly chaperone	tail	pre-tape measure ch...	PF08809.10 : DUF1799 ; ‚Ä¶	unknown	unknown																REFSEQ	Xu	REFSEQ hypothetical protein; Xu		1	No_AMG	VOG00176	2.7e-17	61	hypothetical protein
rep_vMAG_14	vMAG_14_length_79251_22571_23746	LICIJIKE_03491	22571	23746					hypothetical protein																					YP_239284.1	YP_239284.1 possible phage minor tail protein [Xanthomonas phage Xp15]			REFSEQ	Xu	REFSEQ hypothetical protein; Xu		1	No_AMG	VOG00244	3.6e-64	215	hypothetical protein
rep_vMAG_14	vMAG_14_length_79251_23759_24133	LICIJIKE_03492	23759	24133					hypothetical protein
rep_vMAG_14	vMAG_14_length_79251_24169_24756	LICIJIKE_03493	24169	24756					hypothetical protein																													1	No_AMG	VOG00598	1.9e-09	35.2	hypothetical protein
rep_vMAG_14	vMAG_14_length_79251_24756_25610	LICIJIKE_03494	24756	25610					hypothetical protein																													1	No_AMG
rep_vMAG_14	vMAG_14_length_79251_25610_26101	LICIJIKE_03495	25610	26101					hypothetical protein																													1	No_AMG
rep_vMAG_14	vMAG_14_length_79251_26105_26407	LICIJIKE_03496	26105	26407					hypothetical protein																													1	No_AMG
rep_vMAG_14	vMAG_14_length_79251_26464_27624	LICIJIKE_03497	26464	27624					hypothetical protein	phrog_3922	53	1.18e-08	major head protein	head and packaging	hypothetical protei...	PF06673.10 : L_lactis_ph‚Ä¶	unknown	unknown												YP_009006472.1	YP_009006472.1 hypothetical protein SHOU24_71 [Vibrio phage SHOU24]							1	No_AMG	VOG22398	1.2e-71	239.8	hypothetical protein
rep_vMAG_14	vMAG_14_length_79251_27664_28137	LICIJIKE_03498	27664	28137					hypothetical protein																													1	No_AMG	VOG17293	5e-12	43.8	hypothetical protein
rep_vMAG_14	vMAG_14_length_79251_28181_29701	LICIJIKE_03499	28181	29701					hypothetical protein	phrog_53	159	7.92e-44	head maturation protease	head and packaging	head maturation pro...	PF00378.19 : ECH_1 ; PF‚Ä¶	GO:0003824 catalytic act‚Ä¶	K01358 ATP-dependent Clp‚Ä¶	WP_058719284.1	117	Clp protease ClpP [Paucibacter sp. KCTC 42545]	COG0616	O	Posttranslational modification, protein turnover, chaperones	Periplasmic serine protease, ClpP class	SppA	Unknown			YP_009226433.1	YP_009226433.1 36K type signal peptide peptidase SppA [Achromobacter phage phiAxp-2]	Peptidase family S49 [PF01343.18]		sp|P03711|SCAF_LAMBD	Xh;Xs	sp|P03711|SCAF_LAMBD Capsid assembly protease C; XhXs	VP	1	No_AMG	VOG09749	2.9e-23	80.8	hypothetical protein
rep_vMAG_14	vMAG_14_length_79251_29719_31251	LICIJIKE_03500	29719	31251					hypothetical protein	phrog_3753	173	1.61e-46	portal protein	head and packaging	hypothetical protei...	PF06074.11 : DUF935 ; P‚Ä¶	GO:0005198 structural mo‚Ä¶	unknown												YP_009006475.1	YP_009006475.1 hypothetical protein SHOU24_74 [Vibrio phage SHOU24]			REFSEQ	Xu	REFSEQ hypothetical protein; Xu		1	No_AMG
rep_vMAG_14	vMAG_14_length_79251_31369_32349	LICIJIKE_03501	31369	32349					hypothetical protein	phrog_675	50	3.71e-07	terminase large subunit	head and packaging	terminase large sub...	PF03354.14 : Terminase_1‚Ä¶	GO:0003677 DNA binding ;‚Ä¶	unknown												YP_009224013.1	YP_009224013.1 terminase large subunit [Achromobacter phage JWF]							1	No_AMG
rep_vMAG_14	vMAG_14_length_79251_32676_32930	LICIJIKE_03502	32676	32930					hypothetical protein
rep_vMAG_14	vMAG_14_length_79251_34569_34781	LICIJIKE_03503	34569	34781					hypothetical protein																													1	No_AMG
rep_vMAG_14	vMAG_14_length_79251_34794_34985	LICIJIKE_03504	34794	34985					hypothetical protein	phrog_37117	67	6.55e-16	unknown	unknown function	hypothetical protei...	unknown	unknown	unknown												YP_009225707.1	YP_009225707.1 hypothetical protein RCTITAN_42 [Rhodobacter phage RcTitan]			REFSEQ	Xu	REFSEQ hypothetical protein; Xu		1	No_AMG	VOG08843	1e-16	58.5	hypothetical protein
rep_vMAG_14	vMAG_14_length_79251_35342_35539	LICIJIKE_03505	35342	35539					hypothetical protein																													1	No_AMG
rep_vMAG_14	vMAG_14_length_79251_35564_35920	LICIJIKE_03506	35564	35920					hypothetical protein																													1	No_AMG
rep_vMAG_14	vMAG_14_length_79251_36542_36784	LICIJIKE_03507	36542	36784					hypothetical protein																													1	No_AMG
rep_vMAG_14	vMAG_14_length_79251_36830_37357	LICIJIKE_03508	36830	37357					hypothetical protein																													1	No_AMG	VOG19175	1.2e-07	29.5	hypothetical protein
rep_vMAG_14	vMAG_14_length_79251_37913_38536	LICIJIKE_03509	37913	38536					hypothetical protein																													1	No_AMG
rep_vMAG_14	vMAG_14_length_79251_38594_38773	LICIJIKE_03510	38594	38773					hypothetical protein																													1	No_AMG
rep_vMAG_14	vMAG_14_length_79251_38899_39210	LICIJIKE_03511	38899	39210					hypothetical protein																													1	No_AMG
rep_vMAG_14	vMAG_14_length_79251_39395_39664	LICIJIKE_03512	39395	39664					hypothetical protein																													1	No_AMG
rep_vMAG_14	vMAG_14_length_79251_39684_40358	LICIJIKE_03513	39684	40358					hypothetical protein																													1	No_AMG
rep_vMAG_14	vMAG_14_length_79251_40731_40886	LICIJIKE_03514	40731	40886					hypothetical protein																													1	No_AMG
rep_vMAG_14	vMAG_14_length_79251_40886_41206	LICIJIKE_03515	40886	41206					hypothetical protein																													1	No_AMG
rep_vMAG_14	vMAG_14_length_79251_41209_41625	LICIJIKE_03516	41209	41625					hypothetical protein																													1	No_AMG
rep_vMAG_14	vMAG_14_length_79251_41664_43463	LICIJIKE_03517	41664	43463					hypothetical protein	phrog_599	35	0.000189	Lar-like restriction alleviation protein	moron, auxiliary metabolic gene and host takeover	hypothetical protei...	PF14354.5 : Lar_restr_al‚Ä¶	unknown	K19779 endodeoxyribonucl‚Ä¶																				1	No_AMG
rep_vMAG_14	vMAG_14_length_79251_43733_44182	LICIJIKE_03518	43733	44182					hypothetical protein	phrog_938	90	1.35e-22	endolysin	lysis	cell wall hydrolase...	PF00719.18 : Pyrophospha‚Ä¶	GO:0006508 proteolysis ;‚Ä¶	K01449 N-acetylmuramoyl-‚Ä¶	WP_015282008.1	85.1	cell wall hydrolase [Thioflavicoccus mobilis]	COG3773	DM	Unknown	Cell wall hydrolase CwlJ, involved in spore germination	CwlJ	Unknown			YP_009031702.1	YP_009031702.1 spore cortex lytic enzyme precursor [Escherichia phage vB_EcoS_FFH_1]	Cell Wall Hydrolase [PF07486.12]		REFSEQ	Xu	REFSEQ hypothetical protein; Xu		1	No_AMG	VOG00985	1.7e-21	73.9	hypothetical protein
rep_vMAG_14	vMAG_14_length_79251_44183_44419	LICIJIKE_03519	44183	44419					hypothetical protein																													1	No_AMG
rep_vMAG_14	vMAG_14_length_79251_44452_45624	LICIJIKE_03520	44452	45624					hypothetical protein	phrog_4191	56	1.5e-09	peptidase	other	peptidase [n=18]; h...	PF04389.16 : Peptidase_M‚Ä¶	GO:0016787 hydrolase act‚Ä¶	unknown	WP_042386190.1	67	peptidase M20 [Parageobacillus thermoglucosidasius]	COG1363	EG	Unknown	Putative aminopeptidase FrvX	FrvX	Unknown			YP_008873264.1	YP_008873264.1 hypothetical protein [Bacillus phage vB_BanS-Tsamsa]			REFSEQ	Xu	REFSEQ putative peptidase; Xu	P	1	No_AMG	VOG20218	5.5e-34	115.5	hypothetical protein
rep_vMAG_14	vMAG_14_length_79251_45624_45917	LICIJIKE_03521	45624	45917					hypothetical protein																													1	No_AMG	VOG00025	7.5e-08	30.6	hypothetical protein
rep_vMAG_14	vMAG_14_length_79251_45914_46285	LICIJIKE_03522	45914	46285					hypothetical protein																													1	No_AMG
rep_vMAG_14	vMAG_14_length_79251_46632_46850	LICIJIKE_03523	46632	46850					hypothetical protein																													1	No_AMG
rep_vMAG_14	vMAG_14_length_79251_46971_47810	LICIJIKE_03524	46971	47810					hypothetical protein	phrog_14321	36	0.000853	anti-restriction protein	moron, auxiliary metabolic gene and host takeover	antirestriction pro...	PF07275.10 : ArdA ;	unknown	unknown																				1	No_AMG
rep_vMAG_14	vMAG_14_length_79251_47825_48202	LICIJIKE_03525	47825	48202					hypothetical protein																													1	No_AMG
rep_vMAG_14	vMAG_14_length_79251_48238_48630	LICIJIKE_03526	48238	48630					hypothetical protein																													1	No_AMG
rep_vMAG_14	vMAG_14_length_79251_48630_48836	LICIJIKE_03527	48630	48836					hypothetical protein	phrog_15945	38	1.45e-05	unknown	unknown function	unknown	unknown	unknown	unknown																				1	No_AMG
rep_vMAG_14	vMAG_14_length_79251_48855_49055	LICIJIKE_03528	48855	49055					hypothetical protein																													1	No_AMG
rep_vMAG_14	vMAG_14_length_79251_49072_49338	LICIJIKE_03529	49072	49338					hypothetical protein																													1	No_AMG	VOG00825	7.8e-16	55.5	hypothetical protein
rep_vMAG_14	vMAG_14_length_79251_49317_50114	LICIJIKE_03530	49317	50114					hypothetical protein	phrog_116	149	6.82e-41	DNA methyltransferase	other	DNA methylase [n=51...	PF02086.14 : Methyltrans‚Ä¶	GO:0008171 O-methyltrans‚Ä¶	K00558 DNA (cytosine-5)-‚Ä¶	NP_846066.1	150	hypothetical protein BA_3814 [Bacillus anthracis str. Ames]	COG0270	L	Replication, recombination and repair	DNA-cytosine methylase	Dcm	Unknown	K00558	DNA (cytosine-5)-methyltransferase 1 [EC:2.1.1.37]	YP_009224916.1	YP_009224916.1 DNA-cytosine methyltransferase [Paenibacillus phage Rani]	C-5 cytosine-specific DNA methylase [PF00145.17]		sp|P34877|MTSA_LACLC	Xh;Xp	sp|P34877|MTSA_LACLC Modification methylase ScrFIA; XhXp	M	1	AMG	VOG00187	1.3e-60	203.2	hypothetical protein
rep_vMAG_14	vMAG_14_length_79251_50140_50472	LICIJIKE_03531	50140	50472					hypothetical protein																													1	No_AMG
rep_vMAG_14	vMAG_14_length_79251_51231_51893	LICIJIKE_03532	51231	51893					hypothetical protein	phrog_28782	60	4.73e-12	unknown	unknown function	unknown	unknown	unknown	unknown	WP_015949333.1	206	hypothetical protein [Desulfatibacillum alkenivorans]	COG0175	EH	Unknown	3'-phosphoadenosine 5'-phosphosulfate sulfotransferase (PAPS reductase)/FAD synthetase or related enzyme	CysD	Cysteine biosynthesis			YP_529615.1	YP_529615.1 hypothetical protein CDBPCV119_gp64 [Clostridium virus phiCD119]	Phosphoadenosine phosphosulfate reductase family [PF01507.19]		sp|P03766|Y290_LAMBD	Xu	sp|P03766|Y290_LAMBD Uncharacterized nin region protein ORF290; Xu		1	No_AMG	VOG00294	3e-23	80.4	hypothetical protein
rep_vMAG_14	vMAG_14_length_79251_51880_52167	LICIJIKE_03533	51880	52167					hypothetical protein	phrog_1086	75	4.65e-18	unknown	unknown function	hypothetical protei...	PF10902.7 : WYL_2 ;	unknown	unknown														WYL_2, Sm-like SH3 beta-barrel fold [PF10902.8]		sp|P17308|Y13B_BPT4	Xu	sp|P17308|Y13B_BPT4 Uncharacterized 11.5 kDa protein in Gp31-cd intergenic region; Xu		2	No_AMG	VOG00316	1.4e-23	80.8	hypothetical protein
rep_vMAG_14	vMAG_14_length_79251_52164_52400	LICIJIKE_03534	52164	52400					hypothetical protein																													2	No_AMG
rep_vMAG_14	vMAG_14_length_79251_52397_52837	LICIJIKE_03535	52397	52837					hypothetical protein	phrog_174	111	6.03e-29	dCMP deaminase	DNA, RNA and nucleotide metabolism	dCMP deaminase [n=2...	PF00383.22 : dCMP_cyt_de‚Ä¶	GO:0008270 zinc ion bind‚Ä¶	K11991 tRNA(adenine34) d‚Ä¶	WP_044618957.1	135	cell division protein DedD [Gynuella sunshinyii]	COG2131	F	Nucleotide transport and metabolism	Deoxycytidylate deaminase	ComEB	Unknown	K01493	dCMP deaminase [EC:3.5.4.12]	YP_004782245.1	YP_004782245.1 deoxycytidylate deaminase [Thermus phage TMA]	Cytidine and deoxycytidylate deaminase zinc-binding region [PF00383.23]; MafB19-like deaminase [PF14437.6]		sp|P16006|DCTD_BPT4	Xr;Xh	sp|P16006|DCTD_BPT4 Deoxycytidylate deaminase; XhXr	V	2	No_AMG	VOG00848	3.3e-39	133.2	hypothetical protein
rep_vMAG_14	vMAG_14_length_79251_52834_53196	LICIJIKE_03536	52834	53196					hypothetical protein																													2	No_AMG
rep_vMAG_14	vMAG_14_length_79251_53174_53395	LICIJIKE_03537	53174	53395					hypothetical protein																					YP_009210630.1	YP_009210630.1 hypothetical protein PaMx28_18 [Pseudomonas phage PaMx28]							2	No_AMG	VOG27586	9.1e-17	59.2	hypothetical protein
rep_vMAG_14	vMAG_14_length_79251_53473_53979	LICIJIKE_03538	53473	53979					hypothetical protein	phrog_6721	53	3.67e-09	unknown	unknown function	hypothetical protei...	unknown	unknown	unknown																				2	No_AMG	VOG12249	4.1e-22	76.5	hypothetical protein
rep_vMAG_14	vMAG_14_length_79251_53966_54565	LICIJIKE_03539	53966	54565					hypothetical protein	phrog_18716	36	0.000295	unknown	unknown function	unknown	unknown	unknown	unknown																				2	No_AMG
rep_vMAG_14	vMAG_14_length_79251_54588_54968	LICIJIKE_03540	54588	54968					hypothetical protein	phrog_15216	51	4.21e-10	unknown	unknown function	hypothetical protei...	unknown	unknown	unknown																						VOG00471	4.1e-10	37.5	hypothetical protein
rep_vMAG_14	vMAG_14_length_79251_55003_57777	LICIJIKE_03541	55003	57777					hypothetical protein	phrog_1829	54	3.35e-08	DNA primase	DNA, RNA and nucleotide metabolism	hypothetical protei...	PF04735.11 : Baculo_heli‚Ä¶	GO:0016887 ATPase activi‚Ä¶	K06919 putative DNA prim‚Ä¶	WP_117412975.1	141	hypothetical protein [Breoghania sp. L-A4]	COG3378	X	Mobilome: prophages, transposons	DNA primase, phage- or plasmid-associated	Unknown	Unknown			YP_001595849.1	YP_001595849.1 hypothetical protein [Pseudomonas virus Yua]			REFSEQ	Xu	REFSEQ DNA primase; Xu		2	No_AMG	VOG00907	1.6e-55	186.6	hypothetical protein
rep_vMAG_14	vMAG_14_length_79251_57761_58210	LICIJIKE_03542	57761	58210					hypothetical protein																													2	No_AMG
rep_vMAG_14	vMAG_14_length_79251_58213_58431	LICIJIKE_03543	58213	58431					hypothetical protein																													2	No_AMG
rep_vMAG_14	vMAG_14_length_79251_58428_59855	LICIJIKE_03544	58428	59855	eC_number=3.6.4.-	Name=rapA_2		gene=rapA_2	RNA polymerase-associated protein RapA	phrog_62	94	3.05e-21	DNA helicase	DNA, RNA and nucleotide metabolism	helicase [n=225]; D...	PF06862.11 : UTP25 ; PF‚Ä¶	GO:0006260 DNA replicati‚Ä¶	K14440 SWI/SNF-related m‚Ä¶	WP_103082089.1	91.3	DEAD/DEAH box helicase [Pseudoclostridium thermosuccinogenes]	COG0553	KL	Unknown	Superfamily II DNA or RNA helicase, SNF2 family	HepA	Unknown			YP_009006437.1	YP_009006437.1 hypothetical protein SHOU24_36 [Vibrio phage SHOU24]	SNF2 family N-terminal domain [PF00176.23]; Type III restriction enzyme, res subunit [PF04851.15]; Helicase conserved C-terminal domain [PF00271.31]		sp|Q9T1Q7|VP41_BPAPS	Xu	sp|Q9T1Q7|VP41_BPAPS Putative protein p41; Xu		2	No_AMG	VOG00237	1.8e-54	182.2	RNA polymerase-associated protein RapA
rep_vMAG_14	vMAG_14_length_79251_59857_60147	LICIJIKE_03545	59857	60147					hypothetical protein																													2	No_AMG
rep_vMAG_14	vMAG_14_length_79251_60273_61061	LICIJIKE_03546	60273	61061					hypothetical protein																													2	No_AMG	VOG04491	1.6e-07	29	hypothetical protein
rep_vMAG_14	vMAG_14_length_79251_61065_61736	LICIJIKE_03547	61065	61736	eC_number=3.1.11.-	Name=exoX	db_xref=COG:COG0847	gene=exoX	Exodeoxyribonuclease 10	phrog_192	65	1.86e-13	DNA polymerase exonuclease subunit	DNA, RNA and nucleotide metabolism	exonuclease [n=52];...	PF00929.23 : RNase_T ; ‚Ä¶	GO:0005524 ATP binding ;‚Ä¶	K02342 DNA polymerase II‚Ä¶	WP_041695791.1	134	DNA polymerase III subunit epsilon [Alicyclobacillus acidocaldarius]	COG0847	L	Replication, recombination and repair	DNA polymerase III, epsilon subunit or related 3'-5' exonuclease	DnaQ	Unknown	K10857	exodeoxyribonuclease X [EC:3.1.11.-]	YP_006987380.1	YP_006987380.1 putative DNA polymerase III epsilon subunit [Cronobacter phage vB_CsaM_GAP32]	Exonuclease [PF00929.24]; Putative quorum-sensing-regulated virulence factor [PF12843.7]		sp|P04536|EXOD_BPT4	Xu	sp|P04536|EXOD_BPT4 Exodeoxyribonuclease; Xu		2	No_AMG	VOG00131	1e-21	75	Exodeoxyribonuclease 10
rep_vMAG_14	vMAG_14_length_79251_61836_65021	LICIJIKE_03548	61836	65021	eC_number=3.1.-.-	Name=xni		gene=xni	Flap endonuclease Xni	phrog_107	53	1.17e-08	exonuclease	DNA, RNA and nucleotide metabolism	exonuclease [n=165]...	PF04599.11 : Pox_G5 ; P‚Ä¶	GO:0003824 catalytic act‚Ä¶	K02335 DNA polymerase I ‚Ä¶	WP_114984898.1	144	DNA polymerase I [Candidatus Cyclonatronum proteinivorum]	COG0749	L	Replication, recombination and repair	DNA polymerase I, 3'-5' exonuclease and polymerase domains	PolA	Unknown			YP_009006439.1	YP_009006439.1 hypothetical protein SHOU24_38 [Vibrio phage SHOU24]	DNA polymerase family A [PF00476.20]; 5'-3' exonuclease, N-terminal resolvase-like domain [PF02739.16]; 3'-5' exonuclease [PF01612.20]; 5'-3' exonuclease, C-terminal SAM fold [PF01367.20]		sp|O64235|DPOL_BPMD2	Xr;Xh	sp|O64235|DPOL_BPMD2 DNA polymerase; XhXr	V	2	No_AMG	VOG00862	8.1e-152	505	Flap endonuclease Xni
rep_vMAG_14	vMAG_14_length_79251_65021_65320	LICIJIKE_03549	65021	65320					hypothetical protein	phrog_4856	48	1.03e-08	nucleoside triphosphate pyrophosphohydrolase	other	hypothetical protei...	PF03819.16 : MazG ; PF1‚Ä¶	GO:0009143 nucleoside tr‚Ä¶	unknown																						VOG00307	8.6e-16	56.8	hypothetical protein
rep_vMAG_14	vMAG_14_length_79251_65308_65586	LICIJIKE_03550	65308	65586					hypothetical protein																													2	No_AMG
rep_vMAG_14	vMAG_14_length_79251_65579_65761	LICIJIKE_03551	65579	65761					hypothetical protein																													2	No_AMG
rep_vMAG_14	vMAG_14_length_79251_65724_66233	LICIJIKE_03552	65724	66233					hypothetical protein	phrog_37986	42	9.46e-06	Holliday junction resolvase	DNA, RNA and nucleotide metabolism	hypothetical protei...	PF03838.13 : RecU ; PF0‚Ä¶	GO:0005737 cytoplasm ; G‚Ä¶	unknown																				2	No_AMG	VOG02661	1.3e-11	42.4	hypothetical protein
rep_vMAG_14	vMAG_14_length_79251_66246_67253	LICIJIKE_03553	66246	67253					hypothetical protein	phrog_100	58	7.56e-10	SbcD-like subunit of palindrome specific endonuclease	DNA, RNA and nucleotide metabolism	recombination endon...	PF14582.5 : Metallophos_‚Ä¶	GO:0005524 ATP binding ;‚Ä¶	K03547 exonuclease SbcD ‚Ä¶												YP_009006445.1	YP_009006445.1 hypothetical protein SHOU24_44 [Vibrio phage SHOU24]							2	No_AMG	VOG00869	1.2e-25	88	hypothetical protein
rep_vMAG_14	vMAG_14_length_79251_67240_69342	LICIJIKE_03554	67240	69342					hypothetical protein	phrog_77	39	0.000805	SbcC-like subunit of palindrome specific endonuclease	DNA, RNA and nucleotide metabolism	recombination-relat...	PF02463.18 : SMC_N ; PF‚Ä¶	GO:0016787 hydrolase act‚Ä¶	K03546 exonuclease SbcC ‚Ä¶												YP_009006452.1	YP_009006452.1 double-stranded DNA repair protein Rad50 [Vibrio phage SHOU24]	AAA domain [PF13476.6]; RecF/RecN/SMC N terminal domain [PF02463.19]		sp|P04522|EXO2_BPT4	Xh;Xp	sp|P04522|EXO2_BPT4 Exonuclease subunit 2; XhXp		2	No_AMG	VOG00052	5.5e-32	108.7	hypothetical protein
rep_vMAG_14	vMAG_14_length_79251_69356_69538	LICIJIKE_03555	69356	69538					hypothetical protein																													2	No_AMG
rep_vMAG_14	vMAG_14_length_79251_69564_70502	LICIJIKE_03556	69564	70502					hypothetical protein	phrog_114	73	1.03e-14	ATP-dependent DNA ligase	DNA, RNA and nucleotide metabolism	DNA ligase [n=455];...	PF04675.13 : DNA_ligase_‚Ä¶	GO:0006281 DNA repair ; ‚Ä¶	K10747 DNA ligase 1 [EC:‚Ä¶												YP_007002596.1	YP_007002596.1 putative DNA ligase [Pseudomonas phage NH-4]	ATP dependent DNA ligase domain [PF01068.21]; DNA ligase OB-like domain [PF14743.6]		sp|P00970|DNLI_BPT4	Xr;Xh	sp|P00970|DNLI_BPT4 DNA ligase; XhXr	V	2	No_AMG	VOG00126	8e-49	164.6	hypothetical protein
rep_vMAG_14	vMAG_14_length_79251_70519_70710	LICIJIKE_03557	70519	70710					hypothetical protein																													2	No_AMG
rep_vMAG_14	vMAG_14_length_79251_70777_71058	LICIJIKE_03558	70777	71058					hypothetical protein																													2	No_AMG
rep_vMAG_14	vMAG_14_length_79251_71392_72057	LICIJIKE_03559	71392	72057					hypothetical protein																													2	No_AMG	VOG24062	4.2e-07	26.2	hypothetical protein
rep_vMAG_14	vMAG_14_length_79251_72067_74217	LICIJIKE_03560	72067	74217					hypothetical protein																												F	2	No_AMG
rep_vMAG_14	vMAG_14_length_79251_74214_74384	LICIJIKE_03561	74214	74384					hypothetical protein																												F	2	No_AMG
rep_vMAG_14	vMAG_14_length_79251_74384_75808	LICIJIKE_03562	74384	75808					hypothetical protein																												F	2	No_AMG
rep_vMAG_14	vMAG_14_length_79251_75821_77359	LICIJIKE_03563	75821	77359					hypothetical protein																												F	2	No_AMG
rep_vMAG_14	vMAG_14_length_79251_77360_77611	LICIJIKE_03564	77360	77611					hypothetical protein																												F	2	No_AMG
rep_vMAG_14	vMAG_14_length_79251_77613_77747	LICIJIKE_03565	77613	77747					hypothetical protein																												F	2	No_AMG
rep_vMAG_14	vMAG_14_length_79251_77744_78163	LICIJIKE_03566	77744	78163					hypothetical protein																												F	2	No_AMG
rep_vMAG_14	vMAG_14_length_79251_78172_78471	LICIJIKE_03567	78172	78471					hypothetical protein																												F	2	No_AMG
rep_vMAG_14	vMAG_14_length_79251_78473_78994	LICIJIKE_03568	78473	78994					hypothetical protein																												F	2	No_AMG
rep_vMAG_15	vMAG_15_length_50044_148_2472	LICIJIKE_03681	148	2472					hypothetical protein																												F	5	No_AMG	VOG00142	4.1e-09	33.3	hypothetical protein
rep_vMAG_15	vMAG_15_length_50044_2617_2847	LICIJIKE_03682	2617	2847					hypothetical protein
rep_vMAG_15	vMAG_15_length_50044_2786_3274	LICIJIKE_03683	2786	3274					hypothetical protein																												F	4	No_AMG
rep_vMAG_15	vMAG_15_length_50044_3410_3553	LICIJIKE_03684	3410	3553					hypothetical protein																												F	4	No_AMG
rep_vMAG_15	vMAG_15_length_50044_3504_3902	LICIJIKE_03685	3504	3902					hypothetical protein																												F	4	No_AMG
rep_vMAG_15	vMAG_15_length_50044_3914_4288	LICIJIKE_03686	3914	4288					hypothetical protein	phrog_244	55	2.58e-10	RusA-like Holliday junction resolvase	DNA, RNA and nucleotide metabolism	hypothetical protei...	PF04471.11 : Mrr_cat ; ‚Ä¶	GO:0004519 endonuclease ‚Ä¶	unknown												YP_009285880.1	YP_009285880.1 hypothetical protein [Pseudomonas phage NP1]						F	4	No_AMG	VOG00370	2.5e-13	48.4	hypothetical protein
rep_vMAG_15	vMAG_15_length_50044_4402_4812	LICIJIKE_03687	4402	4812					hypothetical protein																												F	2	No_AMG
rep_vMAG_15	vMAG_15_length_50044_4813_5325	LICIJIKE_03688	4813	5325					hypothetical protein
rep_vMAG_15	vMAG_15_length_50044_5322_5684	LICIJIKE_03689	5322	5684					hypothetical protein																							Peptidase family M23 [PF01551.22]						2	No_AMG
rep_vMAG_15	vMAG_15_length_50044_5681_5878	LICIJIKE_03690	5681	5878					hypothetical protein																													2	No_AMG
rep_vMAG_15	vMAG_15_length_50044_5817_6065	LICIJIKE_03691	5817	6065					hypothetical protein																													2	No_AMG
rep_vMAG_15	vMAG_15_length_50044_6062_6196	LICIJIKE_03692	6062	6196					hypothetical protein																													2	No_AMG
rep_vMAG_15	vMAG_15_length_50044_6196_6384	LICIJIKE_03693	6196	6384					hypothetical protein	phrog_1761	33	0.000521	unknown	unknown function	hypothetical protei...	PF03976.13 : PPK2 ; PF0‚Ä¶	GO:0005524 ATP binding ;‚Ä¶	unknown																				2	No_AMG	VOG02339	1.3e-10	38.9	hypothetical protein
rep_vMAG_15	vMAG_15_length_50044_6381_6521	LICIJIKE_03694	6381	6521					hypothetical protein
rep_vMAG_15	vMAG_15_length_50044_6518_7270	LICIJIKE_03695	6518	7270					hypothetical protein																					YP_004061807.1	YP_004061807.1 hypothetical protein OlV1_175 [Ostreococcus lucimarinus virus 1]	Lipase (class 3) [PF01764.25]		REFSEQ	Xu	REFSEQ lipase; Xu		2	No_AMG
rep_vMAG_15	vMAG_15_length_50044_7230_8705	LICIJIKE_03696	7230	8705					hypothetical protein	phrog_38	181	7.08e-49	terminase large subunit	head and packaging	terminase large sub...	PF03354.14 : Terminase_1‚Ä¶	GO:0006508 proteolysis ;‚Ä¶	K03551 holliday junction‚Ä¶	WP_121813295.1	260	terminase [Buttiauxella sp. 3AFRM03]	COG5410	S	Function unknown	Uncharacterized conserved protein	Unknown	Unknown			YP_003344808.1	YP_003344808.1 putative terminase large subunit TerL [Aggregatibacter phage S1249]	Terminase-like family [PF03237.15]		sp|P10310|TERL_BPT3	Xr;Xh	sp|P10310|TERL_BPT3 Terminase, large subunit gp19; XhXr	V	2	No_AMG	VOG00164	3.1e-75	252	hypothetical protein
rep_vMAG_15	vMAG_15_length_50044_8888_9184	LICIJIKE_03697	8888	9184					hypothetical protein																													1	No_AMG
rep_vMAG_15	vMAG_15_length_50044_9184_9621	LICIJIKE_03698	9184	9621					hypothetical protein																													1	No_AMG
rep_vMAG_15	vMAG_15_length_50044_9625_10443	LICIJIKE_03699	9625	10443					hypothetical protein																							Concanavalin A-like lectin/glucanases superfamily [PF13385.6]						1	No_AMG	VOG00099	6.3e-08	29.4	hypothetical protein
rep_vMAG_15	vMAG_15_length_50044_10436_12430	LICIJIKE_03700	10436	12430					hypothetical protein																													1	No_AMG
rep_vMAG_15	vMAG_15_length_50044_12483_12893	LICIJIKE_03701	12483	12893					hypothetical protein																													1	No_AMG
rep_vMAG_15	vMAG_15_length_50044_12893_14908	LICIJIKE_03702	12893	14908					hypothetical protein																													1	No_AMG
rep_vMAG_15	vMAG_15_length_50044_14920_15756	LICIJIKE_03703	14920	15756					hypothetical protein	phrog_240	59	3.76e-12	head protein	head and packaging	hypothetical protei...	unknown	unknown	unknown	WP_013902651.1	48.5	b-glycanase [Ramlibacter tataouinensis]	COG3405	G	Carbohydrate transport and metabolism	Endo-1,4-beta-D-glucanase Y	BcsZ	Unknown							REFSEQ	Xu	REFSEQ hypothetical protein; Xu		1	No_AMG	VOG00553	2.8e-15	54.5	hypothetical protein
rep_vMAG_15	vMAG_15_length_50044_15770_16132	LICIJIKE_03704	15770	16132					hypothetical protein																													1	No_AMG
rep_vMAG_15	vMAG_15_length_50044_16143_18047	LICIJIKE_03705	16143	18047					hypothetical protein	phrog_12	133	1.03e-33	portal protein	head and packaging	portal protein [n=7...	PF06074.11 : DUF935 ; P‚Ä¶	GO:0019068 virion assemb‚Ä¶	unknown	WP_127567676.1	124	phage portal protein [Glycocaulis alkaliphilus]	COG4695	X	Mobilome: prophages, transposons	Phage portal protein BeeE	BeeE	Unknown			YP_009010474.1	YP_009010474.1 portal protein [Geobacillus phage GBK2]	Phage portal protein [PF04860.12]; Phage Mu protein F like protein [PF04233.14]		sp|Q4Z9G3|PORTL_BPTWO	Xr;Xs;Xp	sp|Q4Z9G3|PORTL_BPTWO Probable portal protein; XpXrXs	V	1	No_AMG	VOG00045	8.4e-51	171.5	hypothetical protein
rep_vMAG_15	vMAG_15_length_50044_18060_18890	LICIJIKE_03706	18060	18890					hypothetical protein																													1	No_AMG
rep_vMAG_15	vMAG_15_length_50044_18890_19066	LICIJIKE_03707	18890	19066					hypothetical protein																													1	No_AMG
rep_vMAG_15	vMAG_15_length_50044_19166_20209	LICIJIKE_03708	19166	20209					hypothetical protein	phrog_80	82	4.95e-19	head maturation protease	head and packaging	protease [n=89]; pr...	PF04586.16 : Peptidase_S‚Ä¶	unknown	K06904 uncharacterized p‚Ä¶	WP_012115681.1	74.3	HK97 family phage prohead protease [Xanthobacter autotrophicus]	COG3740	X	Mobilome: prophages, transposons	Phage head maturation protease	Unknown	Unknown	K06904	uncharacterized protein	YP_009010475.1	YP_009010475.1 prohead protein [Geobacillus phage GBK2]	Caudovirus prohead serine protease [PF04586.17]		sp|D3WAC4|PRO_BPLP2	Xh;Xs	sp|D3WAC4|PRO_BPLP2 Probable capsid maturation protease; XhXs	VP	1	No_AMG	VOG01326	3.9e-31	106.7	hypothetical protein
rep_vMAG_15	vMAG_15_length_50044_20238_21443	LICIJIKE_03709	20238	21443					hypothetical protein	phrog_10	131	3.14e-33	major head protein	head and packaging	major capsid protei...	PF04586.16 : Peptidase_S‚Ä¶	unknown	K06904 uncharacterized p‚Ä¶	WP_011581230.1	164	phage major capsid protein [Chelativorans sp. BNC1]	COG4653	X	Mobilome: prophages, transposons	Predicted phage phi-C31 gp36 major capsid-like protein	gp36	Unknown			YP_001686874.1	YP_001686874.1 Phage major capsid protein [Azospirillum phage Cd]	Phage capsid family [PF05065.13]		sp|O64210|CAPSD_BPMD2	Xs	sp|O64210|CAPSD_BPMD2 Probable major capsid protein gp17; Xs	V	1	No_AMG	VOG00395	4e-55	185.6	hypothetical protein
rep_vMAG_15	vMAG_15_length_50044_21512_21787	LICIJIKE_03710	21512	21787					hypothetical protein																													1	No_AMG
rep_vMAG_15	vMAG_15_length_50044_21811_22284	LICIJIKE_03711	21811	22284					hypothetical protein
rep_vMAG_15	vMAG_15_length_50044_22333_22728	LICIJIKE_03712	22333	22728					hypothetical protein																													1	No_AMG	VOG00923	6.1e-09	33.9	hypothetical protein
rep_vMAG_15	vMAG_15_length_50044_22816_23367	LICIJIKE_03713	22816	23367					hypothetical protein																													1	No_AMG
rep_vMAG_15	vMAG_15_length_50044_23382_23966	LICIJIKE_03714	23382	23966					hypothetical protein																															VOG02497	4.8e-08	31	hypothetical protein
rep_vMAG_15	vMAG_15_length_50044_23968_24441	LICIJIKE_03715	23968	24441					hypothetical protein																													1	No_AMG
rep_vMAG_15	vMAG_15_length_50044_24453_25472	LICIJIKE_03716	24453	25472					hypothetical protein	phrog_30644	267	1.1e-80	unknown	unknown function	hypothetical protei...	unknown	unknown	unknown																				1	No_AMG
rep_vMAG_15	vMAG_15_length_50044_25524_25961	LICIJIKE_03717	25524	25961					hypothetical protein																													1	No_AMG
rep_vMAG_15	vMAG_15_length_50044_26131_26565	LICIJIKE_03718	26131	26565					hypothetical protein																													1	No_AMG
rep_vMAG_15	vMAG_15_length_50044_26532_28820	LICIJIKE_03719	26532	28820					hypothetical protein	phrog_4211	100	1.02e-21	tail length tape measure protein	tail	tail tape measure p...	PF01333.18 : Apocytochr_‚Ä¶	GO:0009055 electron tran‚Ä¶	unknown	WP_012340339.1	72.8	phage tail tape measure protein [Histophilus somni]	COG5280	X	Mobilome: prophages, transposons	Phage-related minor tail protein	YqbO	Unknown			YP_009226727.1	YP_009226727.1 glycyl-glycine endopeptidase ALE-1 precursor [Staphylococcus phage SPbeta-like]	Phage-related minor tail protein [PF10145.9]						2	No_AMG	VOG00231	1.8e-10	37.1	hypothetical protein
rep_vMAG_15	vMAG_15_length_50044_28832_29182	LICIJIKE_03720	28832	29182					hypothetical protein																													2	No_AMG
rep_vMAG_15	vMAG_15_length_50044_29185_30228	LICIJIKE_03721	29185	30228					hypothetical protein										ABK77214.1	53.5	hypothetical protein CENSYa_0581 [Cenarchaeum symbiosum A]	COG3391	R	General function prediction only	DNA-binding beta-propeller fold protein YncE	YncE	Unknown											2	No_AMG	VOG18232	1.3e-22	77.9	hypothetical protein
rep_vMAG_15	vMAG_15_length_50044_30241_30672	LICIJIKE_03722	30241	30672					hypothetical protein																													2	No_AMG	VOG02904	7.1e-13	46.4	hypothetical protein
rep_vMAG_15	vMAG_15_length_50044_30685_31458	LICIJIKE_03723	30685	31458					hypothetical protein																													2	No_AMG
rep_vMAG_15	vMAG_15_length_50044_31458_33254	LICIJIKE_03724	31458	33254					hypothetical protein																													2	No_AMG
rep_vMAG_15	vMAG_15_length_50044_33632_34864	LICIJIKE_03725	33632	34864					hypothetical protein	phrog_114	71	4.3e-14	ATP-dependent DNA ligase	DNA, RNA and nucleotide metabolism	DNA ligase [n=455];...	PF04675.13 : DNA_ligase_‚Ä¶	GO:0006281 DNA repair ; ‚Ä¶	K10747 DNA ligase 1 [EC:‚Ä¶	WP_011831629.1	78.6	hypothetical protein [Methylibium petroleiphilum]	COG1793	L	Replication, recombination and repair	ATP-dependent DNA ligase	CDC9	Unknown			YP_009203936.1	YP_009203936.1 DNA ligase [Citrobacter phage Merlin]	ATP dependent DNA ligase domain [PF01068.21]		sp|P00970|DNLI_BPT4	Xr;Xh	sp|P00970|DNLI_BPT4 DNA ligase; XhXr	V	2	No_AMG	VOG00126	8.2e-61	204.1	hypothetical protein
rep_vMAG_15	vMAG_15_length_50044_34916_35119	LICIJIKE_03726	34916	35119					hypothetical protein																													2	No_AMG
rep_vMAG_15	vMAG_15_length_50044_35197_35964	LICIJIKE_03727	35197	35964					hypothetical protein	phrog_8156	38	0.00044	methyltransferase	other	methyltransferase [...	PF13383.5 : Methyltransf‚Ä¶	GO:0006412 translation ;‚Ä¶	unknown														Methyltransferase FkbM domain [PF05050.12]						2	No_AMG	VOG01134	2.3e-08	31.7	hypothetical protein
rep_vMAG_15	vMAG_15_length_50044_35961_36278	LICIJIKE_03728	35961	36278					hypothetical protein																							MazG nucleotide pyrophosphohydrolase domain [PF03819.17]						2	No_AMG	VOG02611	4.3e-06	24.6	hypothetical protein
rep_vMAG_15	vMAG_15_length_50044_36275_37174	LICIJIKE_03729	36275	37174	eC_number=2.1.1.148	Name=thyX_6		gene=thyX_6	Flavin-dependent thymidylate synthase	phrog_85	42	4.76e-05	thymidylate synthase	DNA, RNA and nucleotide metabolism	thymidylate synthas...	PF02511.14 : Thy1 ; PF0‚Ä¶	GO:0008233 peptidase act‚Ä¶	K03465 thymidylate synth‚Ä¶																				2	No_AMG	VOG00594	9.9e-08	29.6	Flavin-dependent thymidylate synthase
rep_vMAG_15	vMAG_15_length_50044_37165_37446	LICIJIKE_03730	37165	37446					hypothetical protein	phrog_474	55	3.74e-11	phosphofructokinase	other	hypothetical protei...	PF07659.10 : DUF1599 ;	unknown	unknown																				2	No_AMG	VOG07530	1.2e-09	35.8	hypothetical protein
rep_vMAG_15	vMAG_15_length_50044_37433_37936	LICIJIKE_03731	37433	37936					hypothetical protein	phrog_7076	48	1.32e-07	dATP triphosphohydrolase	DNA, RNA and nucleotide metabolism	hypothetical protei...	PF12917.6 : HD_2 ; PF13‚Ä¶	unknown	K07023 putative hydrolas‚Ä¶														HD containing hydrolase-like enzyme [PF12917.7]; HD domain [PF13023.6]						2	No_AMG	VOG00587	2.9e-14	50.4	hypothetical protein
rep_vMAG_15	vMAG_15_length_50044_37933_38913	LICIJIKE_03732	37933	38913					hypothetical protein	phrog_99	75	3.9e-17	HNH endonuclease	DNA, RNA and nucleotide metabolism	HNH endonuclease [n...	PF05551.10 : zf-His_Me_e‚Ä¶	GO:0006355 regulation of‚Ä¶	unknown												YP_009189036.1	YP_009189036.1 hypothetical protein ADU18_0175 [Cronobacter phage PBES 02]	Nucleoside 2-deoxyribosyltransferase [PF05014.15]		sp|P03795|Y28_BPT7	Xu	sp|P03795|Y28_BPT7 Protein 2.8; Xu		2	No_AMG	VOG00004	3.2e-21	74.5	hypothetical protein
rep_vMAG_15	vMAG_15_length_50044_38928_40598	LICIJIKE_03733	38928	40598	eC_number=3.1.13.5	Name=rnd_2		gene=rnd_2	Ribonuclease D	phrog_2573	54	5.62e-09	DNA polymerase	DNA, RNA and nucleotide metabolism	DNA polymerase [n=1...	PF00476.19 : DNA_pol_A ‚Ä¶	GO:0006260 DNA replicati‚Ä¶	K02335 DNA polymerase I ‚Ä¶	WP_015186145.1	113	bifunctional 3'-5' exonuclease/DNA polymerase [Microcoleus sp. PCC 7113]	COG0749	L	Replication, recombination and repair	DNA polymerase I, 3'-5' exonuclease and polymerase domains	PolA	Unknown			YP_009321556.1	YP_009321556.1 DNA polymerase I [Pseudoalteromonas phage PH1]	DNA polymerase family A [PF00476.20]; 3'-5' exonuclease [PF01612.20]		sp|O64235|DPOL_BPMD2	Xr;Xh	sp|O64235|DPOL_BPMD2 DNA polymerase; XhXr	V	2	No_AMG	VOG00011	4.7e-69	231.6	Ribonuclease D
rep_vMAG_15	vMAG_15_length_50044_40603_41223	LICIJIKE_03734	40603	41223					hypothetical protein																													2	No_AMG
rep_vMAG_15	vMAG_15_length_50044_41322_42917	LICIJIKE_03735	41322	42917		Name=afsQ47		gene=afsQ47	Transcriptional regulatory protein AfsQ47	phrog_16	78	1.2e-15	DNA helicase	DNA, RNA and nucleotide metabolism	helicase [n=511]; D...	PF06862.11 : UTP25 ; PF‚Ä¶	GO:0017038 protein impor‚Ä¶	K07012 CRISPR-associated‚Ä¶	WP_074743387.1	358	DNA helicase [Celeribacter indicus]	COG1061	KL	Unknown	Superfamily II DNA or RNA helicase	SSL2	Unknown	K19789	DNA repair protein RadD	YP_009145926.1	YP_009145926.1 putative DNA/RNA helicase protein [Rhizobium phage RHEph06]	Type III restriction enzyme, res subunit [PF04851.15]; Helicase conserved C-terminal domain [PF00271.31]; DEAD/DEAH box helicase [PF00270.29]		sp|P20703|UVSW_BPT4	Xh	sp|P20703|UVSW_BPT4 ATP-dependent DNA helicase uvsW; Xh		2	No_AMG	VOG00561	3e-95	317.9	UvrABC system protein B
rep_vMAG_15	vMAG_15_length_50044_42917_43108	LICIJIKE_03736	42917	43108					hypothetical protein																													2	No_AMG
rep_vMAG_15	vMAG_15_length_50044_43138_43365	LICIJIKE_03737	43138	43365					hypothetical protein																													2	No_AMG
rep_vMAG_15	vMAG_15_length_50044_43578_43811	LICIJIKE_03738	43578	43811					hypothetical protein																													2	No_AMG
rep_vMAG_15	vMAG_15_length_50044_43816_44634	LICIJIKE_03739	43816	44634					hypothetical protein	phrog_1990	211	2.33e-62	Cas4-domain exonuclease	DNA, RNA and nucleotide metabolism	hypothetical protei...	PF09810.8 : Exo5 ; PF12‚Ä¶	GO:0045145 single-strand‚Ä¶	unknown												YP_002117643.1	YP_002117643.1 p085 [Rhizobium phage 16-3]			sp|Q8QL42|Y207_SIRV1	Xu	sp|Q8QL42|Y207_SIRV1 Uncharacterized protein 207; Xu		2	No_AMG	VOG02533	4e-65	218	hypothetical protein
rep_vMAG_15	vMAG_15_length_50044_44635_45210	LICIJIKE_03740	44635	45210	eC_number=3.1.-.-	Name=dinG_2		gene=dinG_2	3'-5' exonuclease DinG	phrog_192	58	6.3e-11	DNA polymerase exonuclease subunit	DNA, RNA and nucleotide metabolism	exonuclease [n=52];...	PF00929.23 : RNase_T ; ‚Ä¶	GO:0005524 ATP binding ;‚Ä¶	K02342 DNA polymerase II‚Ä¶	WP_012505627.1	108	3'-5' exonuclease [Prosthecochloris aestuarii]	COG0847	L	Replication, recombination and repair	DNA polymerase III, epsilon subunit or related 3'-5' exonuclease	DnaQ	Unknown			YP_009010759.1	YP_009010759.1 exonuclease [Croceibacter phage P2559Y]	Exonuclease [PF00929.24]		sp|P04536|EXOD_BPT4	Xu	sp|P04536|EXOD_BPT4 Exodeoxyribonuclease; Xu	F	2	No_AMG	VOG00131	2e-20	70.7	3'-5' exonuclease DinG
rep_vMAG_15	vMAG_15_length_50044_45212_45910	LICIJIKE_03741	45212	45910					hypothetical protein																												F	2	No_AMG	VOG00586	1.4e-06	26.4	hypothetical protein
rep_vMAG_15	vMAG_15_length_50044_46092_46604	LICIJIKE_03742	46092	46604					hypothetical protein	phrog_6015	102	1.53e-24	single strand DNA binding protein	DNA, RNA and nucleotide metabolism	hypothetical protei...	PF05037.12 : DUF669 ;	unknown	unknown												YP_009126577.1	YP_009126577.1 hypothetical protein [Vibrio phage VpKK5]	Protein of unknown function (DUF669) [PF05037.13]		REFSEQ	Xu	REFSEQ hypothetical protein; Xu	F	2	No_AMG	VOG00172	4.4e-24	83.8	hypothetical protein
rep_vMAG_15	vMAG_15_length_50044_46606_47391	LICIJIKE_03743	46606	47391					hypothetical protein	phrog_124	88	1.22e-19	Sak4-like ssDNA annealing protein	DNA, RNA and nucleotide metabolism	hypothetical protei...	PF03796.14 : DnaB_C ; P‚Ä¶	GO:0005524 ATP binding ;‚Ä¶	unknown												YP_009126576.1	YP_009126576.1 ATPase [Vibrio phage VpKK5]	AAA domain [PF13479.6]		sp|O31907|YORG_BACSU	Xu	sp|O31907|YORG_BACSU SPbeta prophage-derived uncharacterized protein YorG; Xu	F	2	No_AMG	VOG01381	4.2e-50	168.9	hypothetical protein
rep_vMAG_15	vMAG_15_length_50044_47394_47762	LICIJIKE_03744	47394	47762					hypothetical protein	phrog_2480	39	7.84e-05	unknown	unknown function	hypothetical protei...	unknown	unknown	unknown																REFSEQ	Xu	REFSEQ hypothetical protein; Xu	F	2	No_AMG	VOG27335	2.3e-17	61.2	hypothetical protein
rep_vMAG_15	vMAG_15_length_50044_47819_47923	LICIJIKE_03745	47819	47923					hypothetical protein																												F	2	No_AMG
rep_vMAG_15	vMAG_15_length_50044_47925_48239	LICIJIKE_03746	47925	48239					hypothetical protein	phrog_17507	33	0.000784	endonuclease VII	DNA, RNA and nucleotide metabolism	endonuclease VII [n...	PF02945.14 : Endonucleas‚Ä¶	unknown	unknown
rep_vMAG_15	vMAG_15_length_50044_48307_49320	LICIJIKE_03747	48307	49320					hypothetical protein	phrog_1221	64	1.13e-11	unknown	unknown function	hypothetical protei...	PF06067.10 : DUF932 ; P‚Ä¶	unknown	unknown														Domain of unknown function (DUF932) [PF06067.11]		REFSEQ	Xu	REFSEQ hypothetical protein; Xu	F	4	No_AMG	VOG00566	1.6e-27	94.4	hypothetical protein
rep_vMAG_15	vMAG_15_length_50044_49363_49578	LICIJIKE_03748	49363	49578					hypothetical protein																												F	5	No_AMG
rep_vMAG_16	vMAG_16_length_43595_390_614	LICIJIKE_03749	390	614					hypothetical protein																												F	4	No_AMG
rep_vMAG_16	vMAG_16_length_43595_611_763	LICIJIKE_03750	611	763					hypothetical protein																												F	4	No_AMG
rep_vMAG_16	vMAG_16_length_43595_1068_2630	LICIJIKE_03751	1068	2630					hypothetical protein	phrog_16357	84	1.29e-18	unknown	unknown function	hypothetical protei...	unknown	unknown	unknown	WP_034797834.1	99	S-adenosylmethionine-binding protein [Ensifer adhaerens]	COG4725	J	Translation, ribosomal structure and biogenesis	N6-adenosine-specific RNA methylase IME4	IME4	Unknown													VOG15290	6.7e-24	82.4	hypothetical protein
rep_vMAG_16	vMAG_16_length_43595_2620_3219	LICIJIKE_03752	2620	3219					hypothetical protein	phrog_10729	55	9.88e-09	DNA polymerase/primase	DNA, RNA and nucleotide metabolism	DNA primase/polymer...	PF09250.10 : Prim-Pol ;‚Ä¶	GO:0004673 protein histi‚Ä¶	unknown	WP_126462648.1	72.8	DUF927 domain-containing protein [Sulfuritortus calidifontis]	COG5519	R	General function prediction only	Predicted ATPase domain of Cch-like helicases, DUF927 family	Unknown	Unknown					Bifunctional DNA primase/polymerase, N-terminal [PF09250.11]		REFSEQ	Xu	REFSEQ hypothetical protein; Xu	F	2	No_AMG	VOG01573	3.2e-20	69.6	hypothetical protein
rep_vMAG_16	vMAG_16_length_43595_3216_4568	LICIJIKE_03753	3216	4568					hypothetical protein	phrog_10729	54	2.99e-08	DNA polymerase/primase	DNA, RNA and nucleotide metabolism	DNA primase/polymer...	PF09250.10 : Prim-Pol ;‚Ä¶	GO:0004673 protein histi‚Ä¶	unknown	WP_083214745.1	157	hypothetical protein [Immundisolibacter cernigliae]	COG3598	L	Replication, recombination and repair	RecA-family ATPase	RepA	Unknown					AAA domain [PF13481.6]; DnaB-like helicase C terminal domain [PF03796.15]; KaiC [PF06745.13]; Rad51 [PF08423.11]		REFSEQ	Xu	REFSEQ hypothetical protein; Xu	F	2	No_AMG	VOG00081	4.6e-21	73.4	hypothetical protein
rep_vMAG_16	vMAG_16_length_43595_4831_5349	LICIJIKE_03754	4831	5349					hypothetical protein																												F	2	No_AMG
rep_vMAG_16	vMAG_16_length_43595_5390_5914	LICIJIKE_03755	5390	5914					hypothetical protein																													2	No_AMG	VOG02259	3.1e-06	24.8	hypothetical protein
rep_vMAG_16	vMAG_16_length_43595_5869_6255	LICIJIKE_03756	5869	6255					hypothetical protein
rep_vMAG_16	vMAG_16_length_43595_6248_6550	LICIJIKE_03757	6248	6550					hypothetical protein																													2	No_AMG
rep_vMAG_16	vMAG_16_length_43595_6644_7201	LICIJIKE_03758	6644	7201					hypothetical protein
rep_vMAG_16	vMAG_16_length_43595_7035_8054	LICIJIKE_03759	7035	8054					hypothetical protein
rep_vMAG_16	vMAG_16_length_43595_8078_8545	LICIJIKE_03760	8078	8545					hypothetical protein
rep_vMAG_16	vMAG_16_length_43595_8532_10262	LICIJIKE_03761	8532	10262					hypothetical protein	phrog_146	211	3.15e-59	portal protein	head and packaging	portal protein [n=7...	PF06381.10 : DUF1073 ; ‚Ä¶	GO:0019068 virion assemb‚Ä¶	K09961 uncharacterized p‚Ä¶	WP_052394123.1	144	DUF1073 domain-containing protein [bacterium endosymbiont of Mortierella elongata FMR23-6]	COG3567	S	Function unknown	Uncharacterized conserved protein, DUF1073 domain	Unknown	Unknown	K09961	uncharacterized protein	YP_005098311.1	YP_005098311.1 unnamed protein product [Synechococcus phage S-CBS4]	Protein of unknown function (DUF1073) [PF06381.11]		sp|P36272|PORTL_BPP21	Xr;Xs;Xp	sp|P36272|PORTL_BPP21 Portal protein B; XpXrXs	V	1	No_AMG	VOG01334	7.8e-84	280.3	hypothetical protein
rep_vMAG_16	vMAG_16_length_43595_10262_11533	LICIJIKE_03762	10262	11533					hypothetical protein	phrog_324	127	2.5e-33	head morphogenesis	head and packaging	head morphogenesis ...	PF04233.13 : Phage_Mu_F ‚Ä¶	GO:0009116 nucleoside me‚Ä¶	unknown	WP_077315956.1	97.1	hypothetical protein [Basilea psittacipulmonis]	COG2369	X	Mobilome: prophages, transposons	Uncharacterized protein, contains phage Mu head morphogenesis gpF-like domain	Unknown	Unknown			YP_003344806.1	YP_003344806.1 putative minor head protein [Aggregatibacter phage S1249]	Phage Mu protein F like protein [PF04233.14]						1	No_AMG	VOG01422	1.2e-25	88	hypothetical protein
rep_vMAG_16	vMAG_16_length_43595_11591_12736	LICIJIKE_03763	11591	12736					hypothetical protein	phrog_530	179	8.94e-50	head maturation protease	head and packaging	hypothetical protei...	PF09979.8 : DUF2213 ;	unknown	K09960 uncharacterized p‚Ä¶	WP_010915283.1	118	DUF2213 domain-containing protein [Mesorhizobium loti]	COG3566	S	Function unknown	Uncharacterized conserved protein, DUF2213 domain	Unknown	Unknown	K09960	uncharacterized protein	YP_005098321.1	YP_005098321.1 unnamed protein product [Synechococcus phage S-CBS4]	Uncharacterized protein conserved in bacteria (DUF2213) [PF09979.9]		sp|P44180|Y1405_HAEIN	Xu	sp|P44180|Y1405_HAEIN Uncharacterized protein HI_1405; Xu		1	No_AMG	VOG00409	1.7e-64	216.7	hypothetical protein
rep_vMAG_16	vMAG_16_length_43595_12736_13605	LICIJIKE_03764	12736	13605					hypothetical protein																													1	No_AMG
rep_vMAG_16	vMAG_16_length_43595_13610_14701	LICIJIKE_03765	13610	14701					hypothetical protein																							Uncharacterized protein conserved in bacteria (DUF2184) [PF09950.9]		sp|A0A0U5AF03|CAPSD_BPK22	Xs	sp|A0A0U5AF03|CAPSD_BPK22 Major capsid protein; Xs	V	1	No_AMG	VOG01619	8.7e-37	124.8	hypothetical protein
rep_vMAG_16	vMAG_16_length_43595_14714_14998	LICIJIKE_03766	14714	14998					hypothetical protein																													1	No_AMG
rep_vMAG_16	vMAG_16_length_43595_14909_15568	LICIJIKE_03767	14909	15568					hypothetical protein
rep_vMAG_16	vMAG_16_length_43595_15622_16272	LICIJIKE_03768	15622	16272					hypothetical protein	phrog_222	71	1.37e-15	tail completion or Neck1 protein	connector	hypothetical protei...	PF05069.12 : Phage_tail_‚Ä¶	unknown	unknown																						VOG01679	7.3e-29	98.6	hypothetical protein
rep_vMAG_16	vMAG_16_length_43595_16269_16844	LICIJIKE_03769	16269	16844					hypothetical protein																													1	No_AMG
rep_vMAG_16	vMAG_16_length_43595_16841_18250	LICIJIKE_03770	16841	18250					hypothetical protein	phrog_205	121	2.26e-29	tail sheath	tail	hypothetical protei...	PF10758.8 : DUF2586 ; P‚Ä¶	unknown	unknown												YP_009224754.1	YP_009224754.1 putative structural protein [Pseudomonas phage PaoP5]	Protein of unknown function (DUF3383) [PF11863.8]		REFSEQ	Xu	REFSEQ hypothetical protein; Xu		1	No_AMG	VOG01694	5.8e-65	217.6	hypothetical protein
rep_vMAG_16	vMAG_16_length_43595_18268_19056	LICIJIKE_03771	18268	19056					hypothetical protein
rep_vMAG_16	vMAG_16_length_43595_19347_20942	LICIJIKE_03772	19347	20942					hypothetical protein	phrog_9483	66	8.59e-12	tail length tape measure protein	tail	tail length tape-me...	unknown	unknown	unknown	WP_045076274.1	52.4	hypothetical protein [Psychromicrobium lacuslunae]	COG5412	X	Mobilome: prophages, transposons	Phage-related protein	Unknown	Unknown			YP_007518400.1	YP_007518400.1 phage tail-related protein [Rhodobacter phage RcapNL]			REFSEQ	Xu	REFSEQ hypothetical protein; Xu		1	No_AMG	VOG04091	3.3e-28	96.3	hypothetical protein
rep_vMAG_16	vMAG_16_length_43595_20942_21559	LICIJIKE_03773	20942	21559					hypothetical protein	phrog_817	43	3.31e-06	tail fiber protein	tail	hypothetical protei...	PF06995.10 : Phage_P2_Gp‚Ä¶	unknown	unknown																REFSEQ	Xu	REFSEQ hypothetical protein; Xu		1	No_AMG	VOG00373	1.9e-16	58.5	hypothetical protein
rep_vMAG_16	vMAG_16_length_43595_22082_22816	LICIJIKE_03774	22082	22816					hypothetical protein
rep_vMAG_16	vMAG_16_length_43595_23409_23834	LICIJIKE_03775	23409	23834					hypothetical protein	phrog_120	50	5.09e-09	baseplate wedge subunit	tail	hypothetical protei...	PF10934.7 : DUF2634 ; P‚Ä¶	unknown	unknown																				1	No_AMG	VOG00108	3.1e-10	37.6	hypothetical protein
rep_vMAG_16	vMAG_16_length_43595_23834_25024	LICIJIKE_03776	23834	25024					hypothetical protein	phrog_6	101	3.23e-23	baseplate wedge subunit	tail	hypothetical protei...	PF04865.13 : Baseplate_J‚Ä¶	unknown	unknown	WP_052400218.1	114	hypothetical protein [Geoglobus acetivorans]	COG3299	X	Mobilome: prophages, transposons	Uncharacterized phage protein gp47/JayE	JayE	Unknown			YP_007673378.1	YP_007673378.1 hypothetical protein PSYG_00067 [Psychrobacter phage pOW20-A]			sp|P51767|BPJ_BPP2	Xh;Xs	sp|P51767|BPJ_BPP2 Baseplate protein J; XhXs	V	2	No_AMG	VOG02429	2.1e-51	173.2	hypothetical protein
rep_vMAG_16	vMAG_16_length_43595_25024_26415	LICIJIKE_03777	25024	26415					hypothetical protein																													2	No_AMG
rep_vMAG_16	vMAG_16_length_43595_26364_27083	LICIJIKE_03778	26364	27083					hypothetical protein	phrog_587	53	6.2e-09	structural protein	head and packaging	hypothetical protei...	PF11041.7 : DUF2612 ; P‚Ä¶	unknown	unknown																						VOG00149	3.5e-14	49.7	hypothetical protein
rep_vMAG_16	vMAG_16_length_43595_27080_28327	LICIJIKE_03779	27080	28327					hypothetical protein																													2	No_AMG
rep_vMAG_16	vMAG_16_length_43595_28331_29791	LICIJIKE_03780	28331	29791					hypothetical protein	phrog_17885	41	0.000366	tail fiber protein	tail	hypothetical protei...	PF01095.18 : Pectinester‚Ä¶	GO:0042545 cell wall mod‚Ä¶	unknown																				2	No_AMG
rep_vMAG_16	vMAG_16_length_43595_29733_30278	LICIJIKE_03781	29733	30278					hypothetical protein
rep_vMAG_16	vMAG_16_length_43595_30310_31074	LICIJIKE_03782	30310	31074					hypothetical protein																													2	No_AMG
rep_vMAG_16	vMAG_16_length_43595_31074_32936	LICIJIKE_03783	31074	32936					hypothetical protein																													2	No_AMG
rep_vMAG_16	vMAG_16_length_43595_32933_33373	LICIJIKE_03784	32933	33373					hypothetical protein																													2	No_AMG
rep_vMAG_16	vMAG_16_length_43595_33387_33899	LICIJIKE_03785	33387	33899					hypothetical protein
rep_vMAG_16	vMAG_16_length_43595_34208_34738	LICIJIKE_03786	34208	34738					hypothetical protein
rep_vMAG_16	vMAG_16_length_43595_34735_34926	LICIJIKE_03787	34735	34926					hypothetical protein																													2	No_AMG
rep_vMAG_16	vMAG_16_length_43595_35515_35925	LICIJIKE_03788	35515	35925					hypothetical protein
rep_vMAG_16	vMAG_16_length_43595_35917_36501	LICIJIKE_03789	35917	36501					hypothetical protein	phrog_2633	37	0.000541	endonuclease VII	DNA, RNA and nucleotide metabolism	endonuclease VII [n...	PF09665.9 : RE_Alw26IDE ‚Ä¶	GO:0004519 endonuclease ‚Ä¶	unknown																				2	No_AMG	VOG00173	8.1e-08	30.8	hypothetical protein
rep_vMAG_16	vMAG_16_length_43595_36498_37043	LICIJIKE_03790	36498	37043					hypothetical protein
rep_vMAG_16	vMAG_16_length_43595_37040_38050	LICIJIKE_03791	37040	38050					hypothetical protein	phrog_359	141	3.69e-39	DNA methyltransferase	other	adenine methylase [...	PF01555.17 : N6_N4_Mtase‚Ä¶	GO:0003824 catalytic act‚Ä¶	unknown	WP_003612612.1	182	MULTISPECIES: MT-A70 family protein [Methylosinus]	COG4725	J	Translation, ribosomal structure and biogenesis	N6-adenosine-specific RNA methylase IME4	IME4	Unknown			YP_009100061.1	YP_009100061.1 putative adenine-specific DNA methyltransferase, transcriptional activator [Mesorhizobium phage vB_MloP_Lo5R7ANS]	MT-A70 [PF05063.14]		sp|P43641|MTMU_MYCSP	Xh;Xp	sp|P43641|MTMU_MYCSP Modification methylase MunI; XhXp		2	No_AMG	VOG01408	1.5e-43	146	hypothetical protein
rep_vMAG_16	vMAG_16_length_43595_38492_39142	LICIJIKE_03792	38492	39142					hypothetical protein
rep_vMAG_16	vMAG_16_length_43595_39278_39772	LICIJIKE_03793	39278	39772					hypothetical protein
rep_vMAG_16	vMAG_16_length_43595_39789_40196	LICIJIKE_03794	39789	40196					hypothetical protein
rep_vMAG_16	vMAG_16_length_43595_40285_41019	LICIJIKE_03795	40285	41019					hypothetical protein	phrog_2324	39	8.51e-05	Erf-like ssDNA annealing protein	DNA, RNA and nucleotide metabolism	single strand annea...	PF04404.11 : ERF ;	unknown	unknown												YP_007392925.1	YP_007392925.1 hypothetical protein [Xanthomonas citri phage CP2]	ERF superfamily [PF04404.12]		sp|P04892|ERF_BPP22	Xh	sp|P04892|ERF_BPP22 Essential recombination function protein; Xh	F	2	No_AMG	VOG10058	5.4e-22	76.9	hypothetical protein
rep_vMAG_16	vMAG_16_length_43595_41016_41801	LICIJIKE_03796	41016	41801	eC_number=3.1.11.-	Name=recE		gene=recE	Exodeoxyribonuclease 8	phrog_412	98	1.99e-23	exonuclease VIII	DNA, RNA and nucleotide metabolism	exonuclease [n=50];...	PF12684.6 : DUF3799 ; P‚Ä¶	GO:0045145 single-strand‚Ä¶	K10906 exodeoxyribonucle‚Ä¶										K10906	exodeoxyribonuclease VIII [EC:3.1.11.-]	YP_004421526.1	YP_004421526.1 unnamed protein product [Synechococcus phage S-CBS2]	PDDEXK-like domain of unknown function (DUF3799) [PF12684.7]		sp|P03698|VBET_LAMBD	Xr	sp|P03698|VBET_LAMBD Recombination protein bet; Xr	VF	4	No_AMG	VOG00233	2.5e-39	133.2	Exodeoxyribonuclease 8
rep_vMAG_16	vMAG_16_length_43595_41798_41998	LICIJIKE_03797	41798	41998					hypothetical protein																												F	4	No_AMG
rep_vMAG_16	vMAG_16_length_43595_41995_42792	LICIJIKE_03798	41995	42792					hypothetical protein																												F	4	No_AMG
rep_vMAG_16	vMAG_16_length_43595_42789_43052	LICIJIKE_03799	42789	43052					hypothetical protein																												F	4	No_AMG
rep_vMAG_16	vMAG_16_length_43595_43052_43315	LICIJIKE_03800	43052	43315					hypothetical protein																												F	4	No_AMG
rep_vMAG_17	vMAG_17_length_42080_202_981	LICIJIKE_03801	202	981					hypothetical protein																												F	4	No_AMG
rep_vMAG_17	vMAG_17_length_42080_992_1750	LICIJIKE_03802	992	1750					hypothetical protein	phrog_298	76	1.98e-16	exonuclease	DNA, RNA and nucleotide metabolism	hypothetical protei...	PF12705.6 : PDDEXK_1 ; ‚Ä¶	GO:0045145 single-strand‚Ä¶	K19465 mitochondrial gen‚Ä¶												YP_009322661.1	YP_009322661.1 hypothetical protein N161109_226 [Synechococcus phage S-CAM9]			REFSEQ	Xu	REFSEQ hypothetical protein; Xu	F	4	No_AMG	VOG01423	4.1e-33	113.2	hypothetical protein
rep_vMAG_17	vMAG_17_length_42080_1757_1987	LICIJIKE_03803	1757	1987					hypothetical protein																												F	2	No_AMG
rep_vMAG_17	vMAG_17_length_42080_2289_2501	LICIJIKE_03804	2289	2501					hypothetical protein																												F	2	No_AMG
rep_vMAG_17	vMAG_17_length_42080_2539_3444	LICIJIKE_03805	2539	3444					hypothetical protein	phrog_1362	49	2.8e-07	unknown	unknown function	hypothetical protei...	PF06067.10 : DUF932 ; P‚Ä¶	unknown	unknown												YP_007005970.1	YP_007005970.1 hypothetical protein BCD7_0119 [Bacillus phage BCD7]	Domain of unknown function (DUF932) [PF06067.11]		REFSEQ	Xu	REFSEQ hypothetical protein; Xu	F	2	No_AMG	VOG03636	4.9e-27	92.7	hypothetical protein
rep_vMAG_17	vMAG_17_length_42080_3455_3622	LICIJIKE_03806	3455	3622					hypothetical protein
rep_vMAG_17	vMAG_17_length_42080_3565_3936	LICIJIKE_03807	3565	3936					hypothetical protein
rep_vMAG_17	vMAG_17_length_42080_3926_4099	LICIJIKE_03808	3926	4099					hypothetical protein
rep_vMAG_17	vMAG_17_length_42080_4273_4629	LICIJIKE_03809	4273	4629					hypothetical protein										WP_013841098.1	44.7	HIT domain-containing protein [Desulfotomaculum ruminis]	COG0537	FR	Unknown	Purine nucleoside phosphoramidase/Ap4A hydrolase, histidine triade (HIT) family	HinT	Unknown					HIT domain [PF01230.23]					F	2	No_AMG
rep_vMAG_17	vMAG_17_length_42080_4629_4991	LICIJIKE_03810	4629	4991					hypothetical protein																												F	2	No_AMG
rep_vMAG_17	vMAG_17_length_42080_4988_5227	LICIJIKE_03811	4988	5227					hypothetical protein																												F	2	No_AMG
rep_vMAG_17	vMAG_17_length_42080_5240_5740	LICIJIKE_03812	5240	5740					hypothetical protein																													2	No_AMG
rep_vMAG_17	vMAG_17_length_42080_5754_6185	LICIJIKE_03813	5754	6185					hypothetical protein																													2	No_AMG
rep_vMAG_17	vMAG_17_length_42080_6198_8072	LICIJIKE_03814	6198	8072					hypothetical protein																													2	No_AMG
rep_vMAG_17	vMAG_17_length_42080_8072_8878	LICIJIKE_03815	8072	8878					hypothetical protein																							Phage tail protein [PF05709.11]						2	No_AMG	VOG00635	3.2e-09	32.6	hypothetical protein
rep_vMAG_17	vMAG_17_length_42080_8881_10704	LICIJIKE_03816	8881	10704					hypothetical protein	phrog_9959	214	1.61e-56	tail length tape measure protein	tail	tape measure domain...	unknown	unknown	unknown	WP_014558947.1	135	viral A-type inclusion protein [Ignavibacterium album]	COG3941	X	Mobilome: prophages, transposons	Phage tail tape-measure protein, controls tail length	HI1514	Unknown			YP_007003610.1	YP_007003610.1 putative tape measure domain protein [Riemerella phage RAP44]							2	No_AMG	VOG01171	4.4e-29	99.2	hypothetical protein
rep_vMAG_17	vMAG_17_length_42080_10882_11187	LICIJIKE_03817	10882	11187					hypothetical protein																													1	No_AMG
rep_vMAG_17	vMAG_17_length_42080_11189_12157	LICIJIKE_03818	11189	12157					hypothetical protein																													1	No_AMG	VOG00244	4.7e-20	69.8	hypothetical protein
rep_vMAG_17	vMAG_17_length_42080_12286_12711	LICIJIKE_03819	12286	12711					hypothetical protein																													1	No_AMG
rep_vMAG_17	vMAG_17_length_42080_12708_13076	LICIJIKE_03820	12708	13076					hypothetical protein																									REFSEQ	Xu	REFSEQ hypothetical protein; Xu		1	No_AMG	VOG02497	9.1e-15	53	hypothetical protein
rep_vMAG_17	vMAG_17_length_42080_13069_13359	LICIJIKE_03821	13069	13359					hypothetical protein																													1	No_AMG
rep_vMAG_17	vMAG_17_length_42080_13352_13951	LICIJIKE_03822	13352	13951					hypothetical protein																													1	No_AMG	VOG00465	9.8e-11	39.6	hypothetical protein
rep_vMAG_17	vMAG_17_length_42080_13991_14317	LICIJIKE_03823	13991	14317					hypothetical protein																													1	No_AMG
rep_vMAG_17	vMAG_17_length_42080_14345_15097	LICIJIKE_03824	14345	15097					hypothetical protein																													1	No_AMG
rep_vMAG_17	vMAG_17_length_42080_15099_16451	LICIJIKE_03825	15099	16451					hypothetical protein	phrog_3420	81	2.95e-16	unknown	unknown function	collagen triple hel...	PF00059.20 : Lectin_C ;	unknown	unknown												YP_009148815.1	YP_009148815.1 tail fiber protein [Salmonella phage SSE121]	Collagen triple helix repeat (20 copies) [PF01391.18]		sp|Q5UQ13|COLL2_MIMIV	Xh;Xs	sp|Q5UQ13|COLL2_MIMIV Collagen-like protein 2; XhXs	V	1	No_AMG	VOG00417	1.4e-27	94.4	hypothetical protein
rep_vMAG_17	vMAG_17_length_42080_16650_16964	LICIJIKE_03826	16650	16964					hypothetical protein																													1	No_AMG
rep_vMAG_17	vMAG_17_length_42080_17023_18189	LICIJIKE_03827	17023	18189					hypothetical protein	phrog_10	88	3.36e-19	major head protein	head and packaging	major capsid protei...	PF04586.16 : Peptidase_S‚Ä¶	unknown	K06904 uncharacterized p‚Ä¶	WP_012065061.1	79.3	phage major capsid protein [Alkaliphilus metalliredigens]	COG4653	X	Mobilome: prophages, transposons	Predicted phage phi-C31 gp36 major capsid-like protein	gp36	Unknown					Phage capsid family [PF05065.13]		sp|O64210|CAPSD_BPMD2	Xs	sp|O64210|CAPSD_BPMD2 Probable major capsid protein gp17; Xs	V	1	No_AMG	VOG00395	2.1e-36	123.6	hypothetical protein
rep_vMAG_17	vMAG_17_length_42080_18200_19060	LICIJIKE_03828	18200	19060					hypothetical protein	phrog_617	76	2.62e-15	major head protein	head and packaging	major capsid protei...	PF04586.16 : Peptidase_S‚Ä¶	unknown	K06904 uncharacterized p‚Ä¶	WP_102993557.1	70.1	HK97 family phage prohead protease [Laceyella sacchari]	COG3740	X	Mobilome: prophages, transposons	Phage head maturation protease	Unknown	Unknown	K06904	uncharacterized protein	YP_006906394.1	YP_006906394.1 putative prohead protease [Pectobacterium phage My1]	Caudovirus prohead serine protease [PF04586.17]		sp|D3WAC4|PRO_BPLP2	Xh;Xs	sp|D3WAC4|PRO_BPLP2 Probable capsid maturation protease; XhXs	VP	1	No_AMG	VOG01326	3.7e-26	90.2	hypothetical protein
rep_vMAG_17	vMAG_17_length_42080_19071_21185	LICIJIKE_03829	19071	21185					hypothetical protein	phrog_12	197	6.7e-55	portal protein	head and packaging	portal protein [n=7...	PF06074.11 : DUF935 ; P‚Ä¶	GO:0019068 virion assemb‚Ä¶	unknown	WP_013494468.1	167	phage portal protein [Thermaerobacter marianensis]	COG4695	X	Mobilome: prophages, transposons	Phage portal protein BeeE	BeeE	Unknown			YP_009010474.1	YP_009010474.1 portal protein [Geobacillus phage GBK2]	Phage portal protein [PF04860.12]; Phage Mu protein F like protein [PF04233.14]		sp|Q4Z9G3|PORTL_BPTWO	Xr;Xs;Xp	sp|Q4Z9G3|PORTL_BPTWO Probable portal protein; XpXrXs	V	1	No_AMG	VOG00045	2.2e-99	332.1	hypothetical protein
rep_vMAG_17	vMAG_17_length_42080_21203_22678	LICIJIKE_03830	21203	22678					hypothetical protein	phrog_26724	195	4.86e-58	unknown	unknown function	unknown	PF04466.12 : Terminase_3‚Ä¶	GO:0003676 nucleic acid ‚Ä¶	unknown												YP_009190560.1	YP_009190560.1 hypothetical protein [Shigella phage Ss-VASD]			sp|Q05219|VG13_BPML5	Xu	sp|Q05219|VG13_BPML5 Gene 13 protein; Xu		2	No_AMG	VOG00075	3.9e-37	126.2	hypothetical protein
rep_vMAG_17	vMAG_17_length_42080_22656_22934	LICIJIKE_03831	22656	22934					hypothetical protein																													2	No_AMG
rep_vMAG_17	vMAG_17_length_42080_23195_23269	LICIJIKE_03832	23195	23269					tRNA-Met(cat)
rep_vMAG_17	vMAG_17_length_42080_23416_23997	LICIJIKE_03833	23416	23997					hypothetical protein	phrog_3377	163	1.28e-46	HNH endonuclease	DNA, RNA and nucleotide metabolism	hypothetical protei...	PF04936.11 : DUF658 ; P‚Ä¶	GO:0003677 DNA binding ;‚Ä¶	unknown												NP_061574.1	NP_061574.1 conserved hypothetical protein [Pseudomonas virus D3]			REFSEQ	Xu	REFSEQ hypothetical protein; Xu		2	No_AMG	VOG00046	6.3e-32	108.9	hypothetical protein
rep_vMAG_17	vMAG_17_length_42080_24185_24751	LICIJIKE_03834	24185	24751					hypothetical protein										WP_044638920.1	50.4	hypothetical protein [Siansivirga zeaxanthinifaciens]	COG3584	S	Function unknown	3D (Asp-Asp-Asp) domain, usually in lytic transglycosylases	Unknown	3D											2	No_AMG
rep_vMAG_17	vMAG_17_length_42080_25066_26052	LICIJIKE_03835	25066	26052		Name=afsQ51		gene=afsQ51	Transcriptional regulatory protein AfsQ51	phrog_1	82	1.84e-17	integrase	integration and excision	integrase [n=889]; ...	PF00589.21 : Phage_integ‚Ä¶	GO:0003677 DNA binding ;‚Ä¶	K14059 integrase ; K0476‚Ä¶	WP_011417924.1	181	site-specific integrase [Syntrophus aciditrophicus]	COG4974	L	Replication, recombination and repair	Site-specific recombinase XerD	XerD	Unknown													VOG00012	2.1e-47	160.4	Tyrosine recombinase XerC
rep_vMAG_17	vMAG_17_length_42080_26221_26760	LICIJIKE_03836	26221	26760					hypothetical protein
rep_vMAG_17	vMAG_17_length_42080_26809_27003	LICIJIKE_03837	26809	27003					hypothetical protein																													2	No_AMG
rep_vMAG_17	vMAG_17_length_42080_27013_27660	LICIJIKE_03838	27013	27660					hypothetical protein																													2	No_AMG
rep_vMAG_17	vMAG_17_length_42080_27670_27993	LICIJIKE_03839	27670	27993					hypothetical protein
rep_vMAG_17	vMAG_17_length_42080_27995_28255	LICIJIKE_03840	27995	28255					hypothetical protein																													2	No_AMG
rep_vMAG_17	vMAG_17_length_42080_28236_28484	LICIJIKE_03841	28236	28484					hypothetical protein																													2	No_AMG
rep_vMAG_17	vMAG_17_length_42080_28538_28768	LICIJIKE_03842	28538	28768					hypothetical protein																													2	No_AMG
rep_vMAG_17	vMAG_17_length_42080_28861_29085	LICIJIKE_03843	28861	29085					hypothetical protein
rep_vMAG_17	vMAG_17_length_42080_29076_30398	LICIJIKE_03844	29076	30398					hypothetical protein										WP_011417926.1	180	ATP-binding protein [Syntrophus aciditrophicus]	COG0433	L	Replication, recombination and repair	Archaeal DNA helicase HerA or a related bacterial ATPase, contains HAS-barrel and ATPase domains	HerA	Unknown					Type IV secretion-system coupling protein DNA-binding domain [PF10412.9]; AAA-like domain [PF12846.7]						2	No_AMG	VOG22214	3e-14	50	hypothetical protein
rep_vMAG_17	vMAG_17_length_42080_30379_30768	LICIJIKE_03845	30379	30768					hypothetical protein
rep_vMAG_17	vMAG_17_length_42080_30761_30964	LICIJIKE_03846	30761	30964					hypothetical protein
rep_vMAG_17	vMAG_17_length_42080_30986_31177	LICIJIKE_03847	30986	31177					hypothetical protein
rep_vMAG_17	vMAG_17_length_42080_31202_31774	LICIJIKE_03848	31202	31774					hypothetical protein
rep_vMAG_17	vMAG_17_length_42080_31969_32550	LICIJIKE_03849	31969	32550					hypothetical protein																													2	No_AMG
rep_vMAG_17	vMAG_17_length_42080_33085_34125	LICIJIKE_03850	33085	34125					hypothetical protein																													2	No_AMG
rep_vMAG_17	vMAG_17_length_42080_34305_34982	LICIJIKE_03851	34305	34982					hypothetical protein																													2	No_AMG
rep_vMAG_17	vMAG_17_length_42080_34979_35167	LICIJIKE_03852	34979	35167					hypothetical protein																													2	No_AMG
rep_vMAG_17	vMAG_17_length_42080_35796_36029	LICIJIKE_03853	35796	36029					hypothetical protein
rep_vMAG_17	vMAG_17_length_42080_36475_36846	LICIJIKE_03854	36475	36846					hypothetical protein	phrog_93	38	4.12e-05	endonuclease	DNA, RNA and nucleotide metabolism	hypothetical protei...	PF08774.10 : VRR_NUC ; ‚Ä¶	GO:0016788 hydrolase act‚Ä¶	unknown																sp|Q9T1Q4|VP44_BPAPS	Xu	sp|Q9T1Q4|VP44_BPAPS Putative nuclease p44; Xu		2	No_AMG	VOG00135	5.1e-08	30.7	hypothetical protein
rep_vMAG_17	vMAG_17_length_42080_36843_37253	LICIJIKE_03855	36843	37253					hypothetical protein	phrog_98	64	6.65e-14	unknown	unknown function	hypothetical protei...	PF09643.9 : YopX ;	unknown	unknown												YP_009140500.1	YP_009140500.1 hypothetical protein [Flavobacterium phage FCL-2]	YopX protein [PF09643.10]		sp|O34401|YOPX_BACSU	Xu	sp|O34401|YOPX_BACSU SPbeta prophage-derived uncharacterized protein YopX; Xu	F	2	No_AMG	VOG00181	5.9e-30	102.3	hypothetical protein
rep_vMAG_17	vMAG_17_length_42080_37250_37387	LICIJIKE_03856	37250	37387					hypothetical protein																												F	2	No_AMG
rep_vMAG_17	vMAG_17_length_42080_37384_37743	LICIJIKE_03857	37384	37743					hypothetical protein																												F	2	No_AMG
rep_vMAG_17	vMAG_17_length_42080_37805_38263	LICIJIKE_03858	37805	38263					hypothetical protein	phrog_99	124	3.54e-34	HNH endonuclease	DNA, RNA and nucleotide metabolism	HNH endonuclease [n...	PF05551.10 : zf-His_Me_e‚Ä¶	GO:0006355 regulation of‚Ä¶	unknown	WP_049780588.1	60.5	hypothetical protein [Nitrosococcus halophilus]	COG4197	K	Transcription	DNA-binding transcriptional regulator YdaS, prophage-encoded, Cro superfamily	YdaS	Unknown			NP_859005.1	NP_859005.1 endonuclease of the HNH family with predicted DNA-binding module at C-terminus [Xanthomonas virus Xp10]	HNH endonuclease [PF13392.6]		sp|P03795|Y28_BPT7	Xu	sp|P03795|Y28_BPT7 Protein 2.8; Xu	F	2	No_AMG	VOG00004	1.9e-39	134.3	hypothetical protein
rep_vMAG_17	vMAG_17_length_42080_38531_38629	LICIJIKE_03859	38531	38629					hypothetical protein																												F	2	No_AMG
rep_vMAG_17	vMAG_17_length_42080_38648_39025	LICIJIKE_03860	38648	39025					hypothetical protein	phrog_33624	76	7.71e-18	unknown	unknown function	unknown	unknown	unknown	unknown																			F	2	No_AMG
rep_vMAG_17	vMAG_17_length_42080_39087_39359	LICIJIKE_03861	39087	39359					hypothetical protein																												F	2	No_AMG
rep_vMAG_17	vMAG_17_length_42080_39686_39946	LICIJIKE_03862	39686	39946					hypothetical protein																												F	2	No_AMG
rep_vMAG_17	vMAG_17_length_42080_39943_40728	LICIJIKE_03863	39943	40728					hypothetical protein	phrog_391	62	1.07e-11	replication initiation O-like	DNA, RNA and nucleotide metabolism	hypothetical protei...	PF06970.10 : RepA_N ; P‚Ä¶	GO:0005840 ribosome ; GO‚Ä¶	unknown	YP_208674.1	50.8	phage associated protein [Neisseria gonorrhoeae FA 1090]	COG1654	K	Transcription	Biotin operon repressor	BirA	Unknown													VOG00698	3.5e-15	54.2	hypothetical protein
rep_vMAG_17	vMAG_17_length_42080_40910_41467	LICIJIKE_03864	40910	41467					hypothetical protein
rep_vMAG_17	vMAG_17_length_42080_41516_41731	LICIJIKE_03865	41516	41731					hypothetical protein																												F	2	No_AMG
rep_vMAG_17	vMAG_17_length_42080_41742_41966	LICIJIKE_03866	41742	41966					hypothetical protein
rep_vMAG_18	vMAG_18_length_40873_65_478	LICIJIKE_03569	65	478					hypothetical protein																												F	4	No_AMG
rep_vMAG_18	vMAG_18_length_40873_475_756	LICIJIKE_03570	475	756					hypothetical protein																												F	4	No_AMG	VOG00576	4.1e-14	50.7	hypothetical protein
rep_vMAG_18	vMAG_18_length_40873_798_1283	LICIJIKE_03571	798	1283					hypothetical protein																												F	4	No_AMG
rep_vMAG_18	vMAG_18_length_40873_1311_1586	LICIJIKE_03572	1311	1586					hypothetical protein	phrog_12590	69	3.65e-16	unknown	unknown function	hypothetical protei...	unknown	unknown	unknown												YP_007675882.1	YP_007675882.1 hypothetical protein VPIG_00022 [Vibrio phage PWH3a-P1]			REFSEQ	Xu	REFSEQ hypothetical protein; Xu	F	4	No_AMG	VOG27255	7.7e-20	68.7	hypothetical protein
rep_vMAG_18	vMAG_18_length_40873_1614_1784	LICIJIKE_03573	1614	1784					hypothetical protein																					YP_009104257.1	YP_009104257.1 hypothetical protein M22_020 [Idiomarinaceae phage Phi1M2-2]			REFSEQ	Xu	REFSEQ hypothetical protein; Xu	F	2	No_AMG	VOG21449	2.4e-25	86.1	hypothetical protein
rep_vMAG_18	vMAG_18_length_40873_1781_2209	LICIJIKE_03574	1781	2209					hypothetical protein																												F	2	No_AMG
rep_vMAG_18	vMAG_18_length_40873_2391_2762	LICIJIKE_03575	2391	2762					hypothetical protein	phrog_1934	91	9.49e-23	unknown	unknown function	hypothetical protei...	PF11672.7 : DUF3268 ; P‚Ä¶	GO:0003677 DNA binding ;‚Ä¶	unknown												YP_009007393.1	YP_009007393.1 hypothetical protein Ea92_19 [Erwinia phage Ea9-2]	zinc-finger-containing domain [PF11672.8]		REFSEQ	Xu	REFSEQ hypothetical protein; Xu	F	2	No_AMG	VOG13193	1.9e-34	116.5	hypothetical protein
rep_vMAG_18	vMAG_18_length_40873_2762_2905	LICIJIKE_03576	2762	2905					hypothetical protein																												F	2	No_AMG
rep_vMAG_18	vMAG_18_length_40873_2907_3167	LICIJIKE_03577	2907	3167					hypothetical protein																												F	2	No_AMG
rep_vMAG_18	vMAG_18_length_40873_3237_3446	LICIJIKE_03578	3237	3446					hypothetical protein																												F	2	No_AMG
rep_vMAG_18	vMAG_18_length_40873_3446_4063	LICIJIKE_03579	3446	4063					hypothetical protein	phrog_155	146	7.36e-41	Erf-like ssDNA annealing protein	DNA, RNA and nucleotide metabolism	hypothetical protei...	PF04404.11 : ERF ;	unknown	unknown												YP_006560848.1	YP_006560848.1 essential recombination function Erf [Salmonella phage vB_SosS_Oslo]	ERF superfamily [PF04404.12]		sp|P04892|ERF_BPP22	Xh	sp|P04892|ERF_BPP22 Essential recombination function protein; Xh	F	2	No_AMG	VOG10058	2.9e-39	133.6	hypothetical protein
rep_vMAG_18	vMAG_18_length_40873_4100_4561	LICIJIKE_03580	4100	4561					hypothetical protein	phrog_7364	58	2.5e-11	single strand DNA binding protein	DNA, RNA and nucleotide metabolism	single stranded DNA...	PF05284.11 : DUF736 ;	unknown	K03111 single-strand DNA‚Ä¶	WP_002462813.1	48.9	single-stranded DNA-binding protein [Atlantibacter hermannii]	COG0629	L	Replication, recombination and repair	Single-stranded DNA-binding protein	Ssb	Unknown			YP_007151764.1	YP_007151764.1 hypothetical protein HK542_029 [Escherichia phage HK542]			sp|P9WGD4|SSB_MYCTO	Xu	sp|P9WGD4|SSB_MYCTO Single-stranded DNA-binding protein; Xu	F	2	No_AMG	VOG00805	6.4e-26	89.4	hypothetical protein
rep_vMAG_18	vMAG_18_length_40873_4606_4881	LICIJIKE_03581	4606	4881					hypothetical protein	phrog_419	70	8.24e-17	unknown	unknown function	hypothetical protei...	PF13876.5 : Phage_gp49_6‚Ä¶	unknown	unknown												YP_004009377.1	YP_004009377.1 hypothetical protein Ac42p015 [Acinetobacter phage Ac42]						F	2	No_AMG	VOG00398	1.8e-18	65	hypothetical protein
rep_vMAG_18	vMAG_18_length_40873_4956_5432	LICIJIKE_03582	4956	5432					hypothetical protein	phrog_822	147	1.18e-40	amidase	lysis	N-acetylmuramoyl-L-...	PF01510.24 : Amidase_2 ‚Ä¶	GO:0009253 peptidoglycan‚Ä¶	K01447 N-acetylmuramoyl-‚Ä¶	NP_810904.1	126	N-acetylmuramoyl-L-alanine amidase [Bacteroides thetaiotaomicron VPI-5482]	COG3023	M	Cell wall/membrane/envelope biogenesis	N-acetyl-anhydromuramyl-L-alanine amidase AmpD	AmpD	Unknown			YP_009126538.1	YP_009126538.1 N-acetylmuramoyl-L-alanine amidase [Vibrio phage VpKK5]	N-acetylmuramoyl-L-alanine amidase [PF01510.25]		sp|P20331|ENLYS_BPT3	Xh;Xp	sp|P20331|ENLYS_BPT3 Endolysin; XhXp	F	2	No_AMG	VOG05987	1.2e-25	88.2	hypothetical protein
rep_vMAG_18	vMAG_18_length_40873_5447_5677	LICIJIKE_03583	5447	5677					hypothetical protein	phrog_15362	44	1.06e-06	unknown	unknown function	hypothetical protei...	unknown	unknown	unknown																				2	No_AMG
rep_vMAG_18	vMAG_18_length_40873_5674_5856	LICIJIKE_03584	5674	5856					hypothetical protein																													2	No_AMG
rep_vMAG_18	vMAG_18_length_40873_6086_6598	LICIJIKE_03585	6086	6598					hypothetical protein	phrog_8684	54	6.7e-10	unknown	unknown function	hypothetical protei...	PF09643.9 : YopX ; PF13‚Ä¶	GO:0008270 zinc ion bind‚Ä¶	unknown																						VOG00181	1.1e-21	75.2	hypothetical protein
rep_vMAG_18	vMAG_18_length_40873_6595_6756	LICIJIKE_03586	6595	6756					hypothetical protein																													2	No_AMG
rep_vMAG_18	vMAG_18_length_40873_6769_7530	LICIJIKE_03587	6769	7530					hypothetical protein	phrog_38825	39	0.0003	unknown	unknown function	hypothetical protei...	PF13708.5 : DUF4942 ;	unknown	unknown														Domain of unknown function (DUF4942) [PF13708.6]		REFSEQ	Xu	REFSEQ putative DNA modification methylase; Xu		2	No_AMG	VOG14493	1.2e-17	61.5	hypothetical protein
rep_vMAG_18	vMAG_18_length_40873_7545_7991	LICIJIKE_03588	7545	7991					hypothetical protein	phrog_924	35	0.000519	unknown	unknown function	hypothetical protei...	PF04448.11 : DUF551 ;	unknown	K07666 two-component sys‚Ä¶														Protein of unknown function (DUF551) [PF04448.12]						2	No_AMG	VOG00037	1.1e-07	29.7	hypothetical protein
rep_vMAG_18	vMAG_18_length_40873_8075_8293	LICIJIKE_03589	8075	8293					hypothetical protein																													2	No_AMG
rep_vMAG_18	vMAG_18_length_40873_8259_8846	LICIJIKE_03590	8259	8846					hypothetical protein																													2	No_AMG
rep_vMAG_18	vMAG_18_length_40873_8898_9230	LICIJIKE_03591	8898	9230					hypothetical protein																													2	No_AMG
rep_vMAG_18	vMAG_18_length_40873_9573_9851	LICIJIKE_03592	9573	9851					hypothetical protein																													2	No_AMG
rep_vMAG_18	vMAG_18_length_40873_9852_10022	LICIJIKE_03593	9852	10022					hypothetical protein																													2	No_AMG	VOG21449	8.3e-10	36.4	hypothetical protein
rep_vMAG_18	vMAG_18_length_40873_10015_10263	LICIJIKE_03594	10015	10263					hypothetical protein																													2	No_AMG
rep_vMAG_18	vMAG_18_length_40873_10275_11060	LICIJIKE_03595	10275	11060					hypothetical protein	phrog_13341	38	0.000322	unknown	unknown function	hypothetical protei...	unknown	unknown	unknown																REFSEQ	Xu	REFSEQ hypothetical protein; Xu		2	No_AMG	VOG03312	1.3e-27	94.5	hypothetical protein
rep_vMAG_18	vMAG_18_length_40873_11064_11264	LICIJIKE_03596	11064	11264					hypothetical protein																													2	No_AMG
rep_vMAG_18	vMAG_18_length_40873_11344_11949	LICIJIKE_03597	11344	11949					hypothetical protein	phrog_309	132	5.27e-37	terminase small subunit	head and packaging	hypothetical protei...	PF07141.10 : Phage_term_‚Ä¶	GO:0005524 ATP binding ;‚Ä¶	unknown												YP_009291947.1	YP_009291947.1 hypothetical protein YD_75 [Acinetobacter phage LZ35]			sp|Q9T1T1|VP17_BPAPS	Xu	sp|Q9T1T1|VP17_BPAPS Putative protein p17; Xu		2	No_AMG	VOG00570	5.1e-18	63.8	hypothetical protein
rep_vMAG_18	vMAG_18_length_40873_11942_13633	LICIJIKE_03598	11942	13633					hypothetical protein	phrog_3717	52	2.1e-08	terminase large subunit	head and packaging	terminase large sub...	PF03354.14 : Terminase_1‚Ä¶	GO:0006323 DNA packaging	K06909 phage terminase l‚Ä¶																						VOG06541	2.3e-20	71	hypothetical protein
rep_vMAG_18	vMAG_18_length_40873_13633_15687	LICIJIKE_03599	13633	15687					hypothetical protein	phrog_14911	546	4.46e-173	unknown	unknown function	unknown	PF16510.4 : P22_portal ‚Ä¶	unknown	unknown												YP_007004322.1	YP_007004322.1 portal protein [Enterobacteria phage IME10]	Phage P22-like portal protein [PF16510.5]		sp|P26744|PORTL_BPP22	Xr;Xh;Xs;Xp	sp|P26744|PORTL_BPP22 Portal protein; XhXpXrXs	V	1	No_AMG	VOG02713	4.5e-142	472.7	hypothetical protein
rep_vMAG_18	vMAG_18_length_40873_15730_16050	LICIJIKE_03600	15730	16050					hypothetical protein	phrog_1048	104	4.51e-27	unknown	unknown function	hypothetical protei...	PF11195.7 : DUF2829 ; P‚Ä¶	unknown	unknown												NP_899543.1	NP_899543.1 hypothetical protein KVP40.0296 [Vibrio phage KVP40]	Protein of unknown function (DUF2829) [PF11195.8]		REFSEQ	Xu	REFSEQ hypothetical protein; Xu		1	No_AMG	VOG00169	5.7e-29	99	hypothetical protein
rep_vMAG_18	vMAG_18_length_40873_16219_17097	LICIJIKE_03601	16219	17097					hypothetical protein	phrog_648	98	3.3e-23	head scaffolding protein	head and packaging	scaffolding protein...	PF09306.9 : Phage-scaffo‚Ä¶	unknown	unknown												YP_006560554.1	YP_006560554.1 scaffolding protein [Salmonella phage vB_SemP_Emek]	Bacteriophage, scaffolding protein [PF09306.10]		sp|P26748|VG08_BPP22	Xh	sp|P26748|VG08_BPP22 Scaffolding protein; Xh		1	No_AMG	VOG02914	4.8e-27	92.6	hypothetical protein
rep_vMAG_18	vMAG_18_length_40873_17109_18383	LICIJIKE_03602	17109	18383					hypothetical protein	phrog_22632	311	1.77e-97	head protein	head and packaging	coat protein [n=1];	PF11651.7 : P22_CoatProt‚Ä¶	GO:0042742 defense respo‚Ä¶	unknown												YP_007004324.1	YP_007004324.1 coat protein [Enterobacteria phage IME10]	P22 coat protein - gene protein 5 [PF11651.8]						1	No_AMG	VOG02639	1.8e-20	71.3	hypothetical protein
rep_vMAG_18	vMAG_18_length_40873_18429_18596	LICIJIKE_03603	18429	18596					hypothetical protein																													1	No_AMG
rep_vMAG_18	vMAG_18_length_40873_18580_19071	LICIJIKE_03604	18580	19071					hypothetical protein																					YP_009009724.1	YP_009009724.1 DNA stabilization protein [Vibrio phage PVA1]	P22 tail accessory factor [PF11650.8]						1	No_AMG	VOG03062	8.8e-14	49.3	hypothetical protein
rep_vMAG_18	vMAG_18_length_40873_19105_19257	LICIJIKE_03605	19105	19257					hypothetical protein																													1	No_AMG
rep_vMAG_18	vMAG_18_length_40873_19273_19383	LICIJIKE_03606	19273	19383					hypothetical protein																													1	No_AMG
rep_vMAG_18	vMAG_18_length_40873_19374_19685	LICIJIKE_03607	19374	19685					hypothetical protein																													1	No_AMG
rep_vMAG_18	vMAG_18_length_40873_19686_19979	LICIJIKE_03608	19686	19979					hypothetical protein																													1	No_AMG
rep_vMAG_18	vMAG_18_length_40873_20173_20376	LICIJIKE_03609	20173	20376					hypothetical protein																													1	No_AMG
rep_vMAG_18	vMAG_18_length_40873_20403_20717	LICIJIKE_03610	20403	20717					hypothetical protein																													1	No_AMG
rep_vMAG_18	vMAG_18_length_40873_20714_20860	LICIJIKE_03611	20714	20860					hypothetical protein																													1	No_AMG
rep_vMAG_18	vMAG_18_length_40873_20857_21042	LICIJIKE_03612	20857	21042					hypothetical protein																													1	No_AMG
rep_vMAG_18	vMAG_18_length_40873_21185_21514	LICIJIKE_03613	21185	21514					hypothetical protein																													1	No_AMG
rep_vMAG_18	vMAG_18_length_40873_21694_22434	LICIJIKE_03614	21694	22434					hypothetical protein	phrog_11718	61	6.39e-13	unknown	unknown function	unknown	PF04492.12 : Phage_rep_O‚Ä¶	GO:0006281 DNA repair ; ‚Ä¶	unknown												YP_008130262.1	YP_008130262.1 hypothetical protein VPSG_00047 [Vibrio phage pYD38-B]			REFSEQ	Xu	REFSEQ hypothetical protein; Xu		1	No_AMG	VOG03470	4.2e-22	76.9	hypothetical protein
rep_vMAG_18	vMAG_18_length_40873_22700_22924	LICIJIKE_03615	22700	22924					hypothetical protein
rep_vMAG_18	vMAG_18_length_40873_22986_25037	LICIJIKE_03616	22986	25037					hypothetical protein	phrog_578	123	3.73e-30	head closure Hc3	connector	DNA stabilization p...	PF11134.7 : Phage_stabil‚Ä¶	unknown	unknown												YP_009009726.1	YP_009009726.1 DNA stabilization protein [Vibrio phage PVA1]	Phage stabilisation protein [PF11134.8]		sp|P26749|VG10_BPP22	Xh	sp|P26749|VG10_BPP22 Packaged DNA stabilization protein gp10; Xh		1	No_AMG	VOG25111	8.6e-106	351.9	hypothetical protein
rep_vMAG_18	vMAG_18_length_40873_25034_25627	LICIJIKE_03617	25034	25627					hypothetical protein																													1	No_AMG
rep_vMAG_18	vMAG_18_length_40873_25629_26105	LICIJIKE_03618	25629	26105					hypothetical protein	phrog_12032	91	1.81e-22	short tail fiber protein	tail	tail fiber protein ...	PF05899.11 : Cupin_3 ; ‚Ä¶	GO:0016702 oxidoreductas‚Ä¶	unknown												YP_007518346.1	YP_007518346.1 hypothetical protein VvAW1_00004c [Vibrio phage VvAW1]			REFSEQ	Xu	REFSEQ hypothetical protein; Xu		2	No_AMG	VOG00644	1.4e-33	114.1	hypothetical protein
rep_vMAG_18	vMAG_18_length_40873_26102_26728	LICIJIKE_03619	26102	26728					hypothetical protein	phrog_598	51	2.71e-08	DNA ejection	DNA, RNA and nucleotide metabolism	DNA transfer protei...	unknown	unknown	unknown												YP_516197.1	YP_516197.1 phage DNA transfer protein [Sodalis phage phiSG1]			sp|Q01074|GP7_BPP22	Xr;Xh;Xs;Xp	sp|Q01074|GP7_BPP22 Internal virion protein gp7; XhXpXrXs	V	2	No_AMG	VOG01656	1.4e-24	85.2	hypothetical protein
rep_vMAG_18	vMAG_18_length_40873_26728_27828	LICIJIKE_03620	26728	27828					hypothetical protein	phrog_2534	54	1.39e-08	released from the phage upon host infection	other	hypothetical protei...	PF16928.4 : Inj_transloc‚Ä¶	unknown	unknown												YP_009009727.1	YP_009009727.1 DNA injection protein [Vibrio phage PVA1]							2	No_AMG
rep_vMAG_18	vMAG_18_length_40873_27828_29849	LICIJIKE_03621	27828	29849					hypothetical protein	phrog_770	168	1.23e-42	DNA transfer protein	other	DNA transfer protei...	PF06871.10 : TraH_2 ; P‚Ä¶	unknown	unknown												YP_009009728.1	YP_009009728.1 DNA transfer protein [Vibrio phage PVA1]			sp|Q9T1R3|VP35_BPAPS	Xr;Xp	sp|Q9T1R3|VP35_BPAPS Putative DNA transfer protein p35; XpXr	V	2	No_AMG
rep_vMAG_18	vMAG_18_length_40873_29920_30084	LICIJIKE_03622	29920	30084					hypothetical protein																													2	No_AMG
rep_vMAG_18	vMAG_18_length_40873_30218_30580	LICIJIKE_03623	30218	30580					hypothetical protein																													2	No_AMG
rep_vMAG_18	vMAG_18_length_40873_30573_30686	LICIJIKE_03624	30573	30686					hypothetical protein																													2	No_AMG
rep_vMAG_18	vMAG_18_length_40873_30813_31046	LICIJIKE_03625	30813	31046					hypothetical protein
rep_vMAG_18	vMAG_18_length_40873_31043_31336	LICIJIKE_03626	31043	31336					hypothetical protein																													2	No_AMG
rep_vMAG_18	vMAG_18_length_40873_31340_32248	LICIJIKE_03627	31340	32248					hypothetical protein																													2	No_AMG
rep_vMAG_18	vMAG_18_length_40873_32323_34527	LICIJIKE_03628	32323	34527					hypothetical protein	phrog_28781	39	0.000693	tail spike protein	tail	tailspike protein [...	PF14592.5 : Chondroitina‚Ä¶	GO:0005618 cell wall ; G‚Ä¶	unknown												YP_009273347.1	YP_009273347.1 pectate lyase superfamily protein [Bacillus phage vB_BhaS-171]							2	No_AMG
rep_vMAG_18	vMAG_18_length_40873_34642_35310	LICIJIKE_03629	34642	35310					hypothetical protein	phrog_171	87	1.3e-20	NinG/ Rap DNA junction specific endonuclease	DNA, RNA and nucleotide metabolism	NinG protein [n=29]...	PF05766.11 : NinG ; PF1‚Ä¶	GO:0003676 nucleic acid ‚Ä¶	unknown												YP_009289287.1	YP_009289287.1 hypothetical protein [Pseudomonas phage MD8]	Bacteriophage Lambda NinG protein [PF05766.12]		sp|P69175|NING_BPVT2	Xu	sp|P69175|NING_BPVT2 Protein ninG; Xu		2	No_AMG	VOG00290	9.6e-28	95.6	hypothetical protein
rep_vMAG_18	vMAG_18_length_40873_35373_35858	LICIJIKE_03630	35373	35858					hypothetical protein	phrog_99	106	1.28e-27	HNH endonuclease	DNA, RNA and nucleotide metabolism	HNH endonuclease [n...	PF05551.10 : zf-His_Me_e‚Ä¶	GO:0006355 regulation of‚Ä¶	unknown												NP_859005.1	NP_859005.1 endonuclease of the HNH family with predicted DNA-binding module at C-terminus [Xanthomonas virus Xp10]	HNH endonuclease [PF13392.6]		sp|P03795|Y28_BPT7	Xu	sp|P03795|Y28_BPT7 Protein 2.8; Xu	F	2	No_AMG	VOG00004	1.4e-34	118.4	hypothetical protein
rep_vMAG_18	vMAG_18_length_40873_35958_36410	LICIJIKE_03631	35958	36410					hypothetical protein	phrog_7283	65	8.86e-14	NinB/ Orf homologous recombination mediator	DNA, RNA and nucleotide metabolism	hypothetical protei...	PF05772.11 : NinB ; PF1‚Ä¶	unknown	unknown												YP_009226064.1	YP_009226064.1 hypothetical protein [Pseudoalteromonas phage Pq0]			REFSEQ	Xu	REFSEQ hypothetical protein; Xu	F	2	No_AMG	VOG13282	5.6e-33	111.7	hypothetical protein
rep_vMAG_18	vMAG_18_length_40873_36400_36558	LICIJIKE_03632	36400	36558					hypothetical protein																												F	2	No_AMG
rep_vMAG_18	vMAG_18_length_40873_36569_36796	LICIJIKE_03633	36569	36796					hypothetical protein																												F	2	No_AMG
rep_vMAG_18	vMAG_18_length_40873_36833_37021	LICIJIKE_03634	36833	37021					hypothetical protein	phrog_33710	40	0.000157	unknown	unknown function	hypothetical protei...	PF12917.6 : HD_2 ; PF13‚Ä¶	unknown	unknown																			F	2	No_AMG	VOG00587	2.6e-07	27.5	hypothetical protein
rep_vMAG_18	vMAG_18_length_40873_37026_37841	LICIJIKE_03635	37026	37841					hypothetical protein	phrog_757	166	1.94e-47	DNA methyltransferase	other	hypothetical protei...	PF00145.16 : DNA_methyla‚Ä¶	GO:0008168 methyltransfe‚Ä¶	unknown												YP_004782432.1	YP_004782432.1 hypothetical protein SaPh711_gp057 [Salmonella phage 7-11]			sp|Q67472|DNMT_FRG3G	Xh	sp|Q67472|DNMT_FRG3G Putative DNA (cytosine-5)-methyltransferase; Xh	F	2	No_AMG	VOG27135	2.7e-82	273.5	hypothetical protein
rep_vMAG_18	vMAG_18_length_40873_37866_39224	LICIJIKE_03636	37866	39224	eC_number=3.6.4.12	Name=dnaB_2	db_xref=COG:COG0305	gene=dnaB_2	Replicative DNA helicase	phrog_19	138	4.4e-35	DnaB-like replicative helicase	DNA, RNA and nucleotide metabolism	DNA helicase [n=244...	PF06745.12 : ATPase ; P‚Ä¶	GO:0008817 cob(I)yrinic ‚Ä¶	K02314 replicative DNA h‚Ä¶	WP_108603277.1	121	replicative DNA helicase [Catenovulum sp. CCB-QB4]	COG0305	L	Replication, recombination and repair	Replicative DNA helicase	DnaB	Unknown	K02314	replicative DNA helicase [EC:3.6.4.12]	NP_720303.1	NP_720303.1 hypothetical protein ST64Tp29 [Salmonella virus ST64T]	DnaB-like helicase C terminal domain [PF03796.15]; DnaB-like helicase N terminal domain [PF00772.21]		sp|P04530|VG41_BPT4	Xr;Xh	sp|P04530|VG41_BPT4 ATP-dependent helicase 41; XhXr	VF	2	No_AMG	VOG00081	9.3e-37	125.3	Replicative DNA helicase
rep_vMAG_18	vMAG_18_length_40873_39224_39886	LICIJIKE_03637	39224	39886					hypothetical protein	phrog_15768	56	4.31e-10	unknown	unknown function	unknown	PF07120.10 : DUF1376 ;	unknown	unknown																			F	4	No_AMG
rep_vMAG_18	vMAG_18_length_40873_39938_40183	LICIJIKE_03638	39938	40183					hypothetical protein																												F	4	No_AMG
rep_vMAG_18	vMAG_18_length_40873_40269_40688	LICIJIKE_03639	40269	40688					hypothetical protein																												F	4	No_AMG
rep_vMAG_19	vMAG_19_length_37357_1965_2702	LICIJIKE_03640	1965	2702					hypothetical protein
rep_vMAG_19	vMAG_19_length_37357_3035_3226	LICIJIKE_03641	3035	3226					hypothetical protein
rep_vMAG_19	vMAG_19_length_37357_3323_3463	LICIJIKE_03642	3323	3463					hypothetical protein
rep_vMAG_19	vMAG_19_length_37357_3617_3748	LICIJIKE_03643	3617	3748					hypothetical protein
rep_vMAG_19	vMAG_19_length_37357_4447_4517	LICIJIKE_03644	4447	4517					tRNA-SeC(tca)
rep_vMAG_19	vMAG_19_length_37357_5896_6096	LICIJIKE_03645	5896	6096					hypothetical protein
rep_vMAG_19	vMAG_19_length_37357_6443_6640	LICIJIKE_03646	6443	6640					hypothetical protein
rep_vMAG_19	vMAG_19_length_37357_6643_6795	LICIJIKE_03647	6643	6795					hypothetical protein
rep_vMAG_19	vMAG_19_length_37357_6887_7135	LICIJIKE_03648	6887	7135					hypothetical protein
rep_vMAG_19	vMAG_19_length_37357_7811_7987	LICIJIKE_03649	7811	7987					hypothetical protein
rep_vMAG_19	vMAG_19_length_37357_8351_8506	LICIJIKE_03650	8351	8506					hypothetical protein
rep_vMAG_19	vMAG_19_length_37357_10668_11033	LICIJIKE_03651	10668	11033					hypothetical protein																															VOG00045	4.2e-09	33.6	hypothetical protein
rep_vMAG_19	vMAG_19_length_37357_11925_12179	LICIJIKE_03652	11925	12179					hypothetical protein	phrog_3017	50	1.74e-07	head maturation protease	head and packaging	hypothetical protei...	PF14550.5 : Peptidase_S7‚Ä¶	unknown	unknown																						VOG02388	1.2e-09	35.6	hypothetical protein
rep_vMAG_19	vMAG_19_length_37357_12441_12644	LICIJIKE_03653	12441	12644					hypothetical protein	phrog_755	36	0.000598	RNA ligase	DNA, RNA and nucleotide metabolism	hypothetical protei...	PF10469.8 : AKAP7_NLS ;‚Ä¶	GO:0004112 cyclic-nucleo‚Ä¶	K06904 uncharacterized p‚Ä¶
rep_vMAG_19	vMAG_19_length_37357_12819_13058	LICIJIKE_03654	12819	13058					hypothetical protein																													1	No_AMG
rep_vMAG_19	vMAG_19_length_37357_13137_13625	LICIJIKE_03655	13137	13625					hypothetical protein																													1	No_AMG
rep_vMAG_19	vMAG_19_length_37357_13672_13884	LICIJIKE_03656	13672	13884					hypothetical protein	phrog_1623	57	8.75e-10	virion structural protein	head and packaging	major capsid protei...	PF06673.10 : L_lactis_ph‚Ä¶	GO:0042742 defense respo‚Ä¶	unknown																						VOG01387	1.3e-06	25.4	hypothetical protein
rep_vMAG_19	vMAG_19_length_37357_13945_14259	LICIJIKE_03657	13945	14259					hypothetical protein	phrog_1623	68	2.15e-13	virion structural protein	head and packaging	major capsid protei...	PF06673.10 : L_lactis_ph‚Ä¶	GO:0042742 defense respo‚Ä¶	unknown																						VOG01387	8.7e-13	45.7	hypothetical protein
rep_vMAG_19	vMAG_19_length_37357_14272_14844	LICIJIKE_03658	14272	14844					hypothetical protein	phrog_1623	54	6.41e-09	virion structural protein	head and packaging	major capsid protei...	PF06673.10 : L_lactis_ph‚Ä¶	GO:0042742 defense respo‚Ä¶	unknown																						VOG01387	3.6e-11	40.4	hypothetical protein
rep_vMAG_19	vMAG_19_length_37357_15200_15319	LICIJIKE_03659	15200	15319					hypothetical protein
rep_vMAG_19	vMAG_19_length_37357_15348_15584	LICIJIKE_03660	15348	15584					hypothetical protein																													1	No_AMG
rep_vMAG_19	vMAG_19_length_37357_16670_16918	LICIJIKE_03661	16670	16918					hypothetical protein
rep_vMAG_19	vMAG_19_length_37357_16988_17212	LICIJIKE_03662	16988	17212					hypothetical protein
rep_vMAG_19	vMAG_19_length_37357_17942_18070	LICIJIKE_03663	17942	18070					hypothetical protein
rep_vMAG_19	vMAG_19_length_37357_18234_18461	LICIJIKE_03664	18234	18461					hypothetical protein
rep_vMAG_19	vMAG_19_length_37357_19122_19910	LICIJIKE_03665	19122	19910					hypothetical protein																													1	No_AMG
rep_vMAG_19	vMAG_19_length_37357_19980_20216	LICIJIKE_03666	19980	20216					hypothetical protein
rep_vMAG_19	vMAG_19_length_37357_20323_20547	LICIJIKE_03667	20323	20547					hypothetical protein
rep_vMAG_19	vMAG_19_length_37357_20721_20864	LICIJIKE_03668	20721	20864					hypothetical protein
rep_vMAG_19	vMAG_19_length_37357_21732_22010	LICIJIKE_03669	21732	22010					hypothetical protein
rep_vMAG_19	vMAG_19_length_37357_22311_22517	LICIJIKE_03670	22311	22517					hypothetical protein
rep_vMAG_19	vMAG_19_length_37357_22548_23042	LICIJIKE_03671	22548	23042					hypothetical protein
rep_vMAG_19	vMAG_19_length_37357_23560_23820	LICIJIKE_03672	23560	23820					hypothetical protein
rep_vMAG_19	vMAG_19_length_37357_24527_25072	LICIJIKE_03673	24527	25072					hypothetical protein
rep_vMAG_19	vMAG_19_length_37357_30044_30187	LICIJIKE_03674	30044	30187					hypothetical protein
rep_vMAG_19	vMAG_19_length_37357_30825_31046	LICIJIKE_03675	30825	31046					hypothetical protein
rep_vMAG_19	vMAG_19_length_37357_31851_32042	LICIJIKE_03676	31851	32042					hypothetical protein
rep_vMAG_19	vMAG_19_length_37357_31957_32523	LICIJIKE_03677	31957	32523					hypothetical protein
rep_vMAG_19	vMAG_19_length_37357_33652_33804	LICIJIKE_03678	33652	33804					hypothetical protein
rep_vMAG_19	vMAG_19_length_37357_34825_34941	LICIJIKE_03679	34825	34941					hypothetical protein
rep_vMAG_19	vMAG_19_length_37357_35940_36212	LICIJIKE_03680	35940	36212					hypothetical protein																												F	2	No_AMG
rep_vMAG_20	vMAG_20_length_45869_218_1576	LICIJIKE_02426	218	1576					hypothetical protein	phrog_62	202	9.1e-57	DNA helicase	DNA, RNA and nucleotide metabolism	helicase [n=225]; D...	PF06862.11 : UTP25 ; PF‚Ä¶	GO:0006260 DNA replicati‚Ä¶	K14440 SWI/SNF-related m‚Ä¶	NP_814122.1	314	SNF2 domain-containing protein [Enterococcus faecalis V583]	COG0553	KL	Unknown	Superfamily II DNA or RNA helicase, SNF2 family	HepA	Unknown													VOG00237	2.9e-78	261.2	hypothetical protein
rep_vMAG_20	vMAG_20_length_45869_1863_2666	LICIJIKE_02427	1863	2666	eC_number=6.5.1.1	Name=ligA_2		gene=ligA_2	DNA ligase	phrog_114	91	2.36e-20	ATP-dependent DNA ligase	DNA, RNA and nucleotide metabolism	DNA ligase [n=455];...	PF04675.13 : DNA_ligase_‚Ä¶	GO:0006281 DNA repair ; ‚Ä¶	K10747 DNA ligase 1 [EC:‚Ä¶												YP_009172682.1	YP_009172682.1 hypothetical protein OlV2_191c [Ostreococcus lucimarinus virus 2]	ATP dependent DNA ligase domain [PF01068.21]; DNA ligase OB-like domain [PF14743.6]		sp|P00970|DNLI_BPT4	Xr;Xh	sp|P00970|DNLI_BPT4 DNA ligase; XhXr	VF	2	No_AMG	VOG00126	3.2e-57	192.3	DNA ligase
rep_vMAG_20	vMAG_20_length_45869_2633_2923	LICIJIKE_02428	2633	2923					hypothetical protein	phrog_93	50	4.76e-09	endonuclease	DNA, RNA and nucleotide metabolism	hypothetical protei...	PF08774.10 : VRR_NUC ; ‚Ä¶	GO:0016788 hydrolase act‚Ä¶	unknown																sp|Q9T1Q4|VP44_BPAPS	Xu	sp|Q9T1Q4|VP44_BPAPS Putative nuclease p44; Xu	F	2	No_AMG	VOG00135	7.8e-11	39.9	hypothetical protein
rep_vMAG_20	vMAG_20_length_45869_2887_3162	LICIJIKE_02429	2887	3162					hypothetical protein																												F	2	No_AMG
rep_vMAG_20	vMAG_20_length_45869_3159_5075	LICIJIKE_02430	3159	5075					hypothetical protein	phrog_7766	101	2.47e-25	DNA polymerase	DNA, RNA and nucleotide metabolism	DNA polymerase [n=3...	PF00476.19 : DNA_pol_A ‚Ä¶	GO:0003677 DNA binding ;‚Ä¶	K02334 DNA polymerase ba‚Ä¶	WP_095591334.1	330	XRE family transcriptional regulator [Candidatus Hamiltonella defensa]	COG0749	L	Replication, recombination and repair	DNA polymerase I, 3'-5' exonuclease and polymerase domains	PolA	Unknown	K02334	DNA polymerase bacteriophage-type [EC:2.7.7.7]	YP_009222561.1	YP_009222561.1 DNA polymerase domain A [Rhodoferax phage P26218]	DNA polymerase family A [PF00476.20]		sp|O64235|DPOL_BPMD2	Xr;Xh	sp|O64235|DPOL_BPMD2 DNA polymerase; XhXr	VF	2	No_AMG	VOG00011	7.9e-83	277.2	hypothetical protein
rep_vMAG_20	vMAG_20_length_45869_5062_5451	LICIJIKE_02431	5062	5451					hypothetical protein																													2	No_AMG
rep_vMAG_20	vMAG_20_length_45869_5621_6079	LICIJIKE_02432	5621	6079					hypothetical protein	phrog_112	49	7.29e-08	Gp2.5-like ssDNA binding protein and ssDNA annealing protein	DNA, RNA and nucleotide metabolism	hypothetical protei...	PF10991.7 : DUF2815 ;	unknown	unknown												YP_009216661.1	YP_009216661.1 hypothetical protein phiCT453A_17 (endogenous virus) [Clostridium phage phiCT453A]	Protein of unknown function (DUF2815) [PF10991.8]		sp|Q9T1P8|VP50_BPAPS	Xu	sp|Q9T1P8|VP50_BPAPS Putative protein p50; Xu		2	No_AMG	VOG02472	7.4e-34	115.7	hypothetical protein
rep_vMAG_20	vMAG_20_length_45869_6178_6624	LICIJIKE_02433	6178	6624					hypothetical protein	phrog_3377	91	9.05e-22	HNH endonuclease	DNA, RNA and nucleotide metabolism	hypothetical protei...	PF04936.11 : DUF658 ; P‚Ä¶	GO:0003677 DNA binding ;‚Ä¶	unknown												YP_007003992.1	YP_007003992.1 hypothetical protein [Clostridium phage phiCP26F]			REFSEQ	Xu	REFSEQ hypothetical protein; Xu		2	No_AMG	VOG00046	2.8e-24	83.8	hypothetical protein
rep_vMAG_20	vMAG_20_length_45869_6614_7030	LICIJIKE_02434	6614	7030					hypothetical protein	phrog_173	38	0.000122	nucleoside triphosphate pyrophosphohydrolase	DNA, RNA and nucleotide metabolism	dCTP pyrophosphatas...	PF08761.10 : dUTPase_2 ‚Ä¶	GO:0047429 nucleoside-tr‚Ä¶	unknown																						VOG17597	1.2e-13	49.3	hypothetical protein
rep_vMAG_20	vMAG_20_length_45869_7048_7326	LICIJIKE_02435	7048	7326					hypothetical protein																													2	No_AMG
rep_vMAG_20	vMAG_20_length_45869_7326_7703	LICIJIKE_02436	7326	7703	eC_number=2.1.1.148	Name=thyX_3		gene=thyX_3	Flavin-dependent thymidylate synthase	phrog_85	57	8.13e-10	thymidylate synthase	DNA, RNA and nucleotide metabolism	thymidylate synthas...	PF02511.14 : Thy1 ; PF0‚Ä¶	GO:0008233 peptidase act‚Ä¶	K03465 thymidylate synth‚Ä¶	WP_052882930.1	69.7	thymidylate synthase (FAD) [Kiritimatiella glycovorans]	COG1351	F	Nucleotide transport and metabolism	Thymidylate synthase ThyX, FAD-dependent family	ThyX	Thymidylate biosynthesis	K03465	thymidylate synthase (FAD) [EC:2.1.1.148]	YP_077209.1	YP_077209.1 thymidylate synthase [Sulfolobus virus STSV1]	Thymidylate synthase complementing protein [PF02511.15]						2	No_AMG	VOG00594	1.3e-17	62.2	Flavin-dependent thymidylate synthase
rep_vMAG_20	vMAG_20_length_45869_7744_8280	LICIJIKE_02437	7744	8280					hypothetical protein	phrog_801	102	2.17e-27	dATP / dGTP pyrophosphohydrolase	DNA, RNA and nucleotide metabolism	hypothetical protei...	PF03819.16 : MazG ; PF1‚Ä¶	GO:0009143 nucleoside tr‚Ä¶	unknown												YP_006990457.1	YP_006990457.1 hypothetical protein [Edwardsiella phage KF-1]			REFSEQ	Xu	REFSEQ hypothetical protein; Xu		2	No_AMG	VOG01355	7.2e-38	128.8	hypothetical protein
rep_vMAG_20	vMAG_20_length_45869_8357_8860	LICIJIKE_02438	8357	8860					hypothetical protein																													2	No_AMG
rep_vMAG_20	vMAG_20_length_45869_8986_9855	LICIJIKE_02439	8986	9855					hypothetical protein																													2	No_AMG
rep_vMAG_20	vMAG_20_length_45869_9857_11026	LICIJIKE_02440	9857	11026					hypothetical protein	phrog_69	153	5.91e-41	exonuclease	DNA, RNA and nucleotide metabolism	hypothetical protei...	PF10926.7 : DUF2800 ; P‚Ä¶	GO:0045145 single-strand‚Ä¶	K03657 DNA helicase II /‚Ä¶	WP_025436554.1	126	DUF2800 domain-containing protein [Peptoclostridium acidaminophilum]	COG2887	L	Replication, recombination and repair	RecB family exonuclease	Slr0479	Unknown			YP_002308553.1	YP_002308553.1 hypothetical protein APSE241 [Bacteriophage APSE-2]	Protein of unknown function (DUF2800) [PF10926.8]; PD-(D/E)XK nuclease superfamily [PF12705.7]		sp|O64262|VG69_BPMD2	Xu	sp|O64262|VG69_BPMD2 Gene 69 protein; Xu		2	No_AMG	VOG02318	2.9e-65	219.2	hypothetical protein
rep_vMAG_20	vMAG_20_length_45869_11023_11196	LICIJIKE_02441	11023	11196					hypothetical protein																													2	No_AMG
rep_vMAG_20	vMAG_20_length_45869_11189_11404	LICIJIKE_02442	11189	11404					hypothetical protein																													2	No_AMG
rep_vMAG_20	vMAG_20_length_45869_11415_11612	LICIJIKE_02443	11415	11612					hypothetical protein																													2	No_AMG
rep_vMAG_20	vMAG_20_length_45869_11612_11935	LICIJIKE_02444	11612	11935					hypothetical protein																													2	No_AMG
rep_vMAG_20	vMAG_20_length_45869_12141_14636	LICIJIKE_02445	12141	14636					hypothetical protein	phrog_256	48	2.88e-06	DNA helicase	DNA, RNA and nucleotide metabolism	virulence protein E...	PF04735.11 : Baculo_heli‚Ä¶	GO:0003723 RNA binding ;‚Ä¶	K06919 putative DNA prim‚Ä¶	WP_002612815.1	61.6	DNA primase [Stigmatella aurantiaca]	COG5545	X	Mobilome: prophages, transposons	Predicted P-loop ATPase and inactivated derivatives	Unknown	Unknown			YP_006383501.1	YP_006383501.1 P-loop containing nucleoside triphosphate hydrolase [Bacillus phage PBC1]	Virulence-associated protein E [PF05272.11]		REFSEQ	Xu	REFSEQ hypothetical protein; Xu		2	No_AMG	VOG00260	1.4e-26	91.1	hypothetical protein
rep_vMAG_20	vMAG_20_length_45869_14636_14824	LICIJIKE_02446	14636	14824					hypothetical protein																													2	No_AMG
rep_vMAG_20	vMAG_20_length_45869_15449_15769	LICIJIKE_02447	15449	15769					hypothetical protein																													2	No_AMG
rep_vMAG_20	vMAG_20_length_45869_16434_16994	LICIJIKE_02448	16434	16994					hypothetical protein																													2	No_AMG
rep_vMAG_20	vMAG_20_length_45869_16991_18427	LICIJIKE_02449	16991	18427					hypothetical protein																															VOG06541	9.8e-25	85.5	hypothetical protein
rep_vMAG_20	vMAG_20_length_45869_18424_18984	LICIJIKE_02450	18424	18984					hypothetical protein																													1	No_AMG
rep_vMAG_20	vMAG_20_length_45869_18977_19330	LICIJIKE_02451	18977	19330					hypothetical protein
rep_vMAG_20	vMAG_20_length_45869_19330_20028	LICIJIKE_02452	19330	20028					hypothetical protein																													1	No_AMG
rep_vMAG_20	vMAG_20_length_45869_20030_20350	LICIJIKE_02453	20030	20350					hypothetical protein																													1	No_AMG
rep_vMAG_20	vMAG_20_length_45869_20350_22095	LICIJIKE_02454	20350	22095					hypothetical protein	phrog_332	189	7.97e-51	head-tail adaptor	connector	hypothetical protei...	PF12236.7 : Head-tail_co‚Ä¶	unknown	unknown												YP_009007071.1	YP_009007071.1 Putative head-tail connector [Pseudomonas phage vB_PaeP_Tr60_Ab31]	Bacteriophage head to tail connecting protein [PF12236.8]		sp|P03728|PORTL_BPT7	Xr;Xs;Xp	sp|P03728|PORTL_BPT7 Portal protein; XpXrXs	V	1	No_AMG	VOG00474	3.5e-64	214.8	hypothetical protein
rep_vMAG_20	vMAG_20_length_45869_22095_22379	LICIJIKE_02455	22095	22379					hypothetical protein	phrog_528	51	1.59e-09	unknown	unknown function	hypothetical protei...	unknown	unknown	unknown																				1	No_AMG	VOG17767	2.9e-10	37.8	hypothetical protein
rep_vMAG_20	vMAG_20_length_45869_22381_22983	LICIJIKE_02456	22381	22983					hypothetical protein	phrog_458	48	1.4e-07	protease	other	endoprotease [n=3];...	unknown	unknown	unknown																REFSEQ	Xu	REFSEQ hypothetical protein; Xu		1	No_AMG	VOG02218	3.6e-16	57.7	hypothetical protein
rep_vMAG_20	vMAG_20_length_45869_22996_24057	LICIJIKE_02457	22996	24057					hypothetical protein	phrog_212	255	3.25e-76	major head protein	head and packaging	major capsid protei...	PF06673.10 : L_lactis_ph‚Ä¶	GO:0008233 peptidase act‚Ä¶	unknown												YP_007001980.1	YP_007001980.1 hypothetical protein [Escherichia phage TL-2011b]			REFSEQ	Xu	REFSEQ major capsid protein; Xu		1	No_AMG	VOG01464	2.1e-49	166.1	hypothetical protein
rep_vMAG_20	vMAG_20_length_45869_24068_24355	LICIJIKE_02458	24068	24355					hypothetical protein																													1	No_AMG
rep_vMAG_20	vMAG_20_length_45869_24392_24757	LICIJIKE_02459	24392	24757					hypothetical protein																													1	No_AMG	VOG00923	1.9e-07	29.1	hypothetical protein
rep_vMAG_20	vMAG_20_length_45869_24759_25091	LICIJIKE_02460	24759	25091					hypothetical protein																													1	No_AMG
rep_vMAG_20	vMAG_20_length_45869_25095_25721	LICIJIKE_02461	25095	25721					hypothetical protein	phrog_394	111	3.69e-29	tail protein	tail	hypothetical protei...	PF17212.2 : Tube ;	unknown	unknown												YP_005097988.1	YP_005097988.1 unnamed protein product [Salmonella phage SPN1S]	Tail tubular protein [PF17212.3]						1	No_AMG	VOG01567	2.6e-13	47.3	hypothetical protein
rep_vMAG_20	vMAG_20_length_45869_25721_27841	LICIJIKE_02462	25721	27841					hypothetical protein	phrog_376	222	8.59e-62	tail protein	tail	hypothetical protei...	unknown	unknown	unknown												YP_007517711.1	YP_007517711.1 putative tail tubular protein B [Pelagibacter phage HTVC010P]							1	No_AMG	VOG01544	3.8e-43	145.8	hypothetical protein
rep_vMAG_20	vMAG_20_length_45869_27841_28749	LICIJIKE_02463	27841	28749					hypothetical protein																													1	No_AMG
rep_vMAG_20	vMAG_20_length_45869_28749_30542	LICIJIKE_02464	28749	30542					hypothetical protein																													1	No_AMG
rep_vMAG_20	vMAG_20_length_45869_30532_34389	LICIJIKE_02465	30532	34389					hypothetical protein																													1	No_AMG
rep_vMAG_20	vMAG_20_length_45869_34389_36380	LICIJIKE_02466	34389	36380					hypothetical protein																					YP_007517796.1	YP_007517796.1 internal virion protein D [Pelagibacter phage HTVC011P]			REFSEQ	Xu	REFSEQ hypothetical protein; Xu		1	No_AMG	VOG01007	3.4e-41	139.2	hypothetical protein
rep_vMAG_20	vMAG_20_length_45869_36392_37783	LICIJIKE_02467	36392	37783					hypothetical protein	phrog_1640	61	3.26e-11	tail protein	tail	phage tail-fibre pr...	PF03906.13 : Phage_T7_ta‚Ä¶	GO:0016798 hydrolase act‚Ä¶	unknown												YP_007517720.1	YP_007517720.1 putative tail fiber [Pelagibacter phage HTVC010P]							1	No_AMG
rep_vMAG_20	vMAG_20_length_45869_37788_38504	LICIJIKE_02468	37788	38504					hypothetical protein	phrog_6256	46	4.31e-06	tail fiber protein	tail	tail fiber protein ...	PF03906.13 : Phage_T7_ta‚Ä¶	GO:0046872 metal ion bin‚Ä¶	unknown														Phage Tail Collar Domain [PF07484.12]						1	No_AMG
rep_vMAG_20	vMAG_20_length_45869_38506_39156	LICIJIKE_02469	38506	39156					hypothetical protein																													1	No_AMG
rep_vMAG_20	vMAG_20_length_45869_39164_40402	LICIJIKE_02470	39164	40402					hypothetical protein																													4	No_AMG
rep_vMAG_20	vMAG_20_length_45869_40420_40734	LICIJIKE_02471	40420	40734					hypothetical protein																													4	No_AMG
rep_vMAG_20	vMAG_20_length_45869_40745_41479	LICIJIKE_02472	40745	41479					hypothetical protein																												F	4	No_AMG
rep_vMAG_20	vMAG_20_length_45869_41479_42243	LICIJIKE_02473	41479	42243					hypothetical protein																												F	4	No_AMG
rep_vMAG_20	vMAG_20_length_45869_42240_45200	LICIJIKE_02474	42240	45200					hypothetical protein																							Periplasmic copper-binding protein (NosD) [PF05048.13]; Protein of unknown function (DUF1565) [PF07602.11]	PL9 pectate lyase (EC 4.2.2.2); exopolygalacturonate lyase (EC 4.2.2.9); thiopeptidoglycan lyase (EC 4.2.2.-). [PL9]; PL9 pectate lyase (EC 4.2.2.2); exopolygalacturonate lyase (EC 4.2.2.9); thiopeptidoglycan lyase (EC 4.2.2.-). [PL9_1]; PL9 pectate lyase (EC 4.2.2.2); exopolygalacturonate lyase (EC 4.2.2.9); thiopeptidoglycan lyase (EC 4.2.2.-). [PL9_1]; PL9 pectate lyase (EC 4.2.2.2); exopolyga…				AF	4	No_AMG
rep_vMAG_20	vMAG_20_length_45869_45278_45838	LICIJIKE_02475	45278	45838					hypothetical protein																												F	4	No_AMG
rep_vMAG_21	vMAG_21_length_192092_582_809	LICIJIKE_02476	582	809					hypothetical protein
rep_vMAG_21	vMAG_21_length_192092_1015_1242	LICIJIKE_02477	1015	1242					hypothetical protein																												F	4	No_AMG
rep_vMAG_21	vMAG_21_length_192092_1352_2461	LICIJIKE_02478	1352	2461					hypothetical protein	phrog_984	57	1.45e-10	unknown	unknown function	hypothetical protei...	PF06319.11 : MmcB-like ‚Ä¶	unknown	unknown																			F	4	No_AMG	VOG10369	2.6e-15	54.3	hypothetical protein
rep_vMAG_21	vMAG_21_length_192092_2556_3653	LICIJIKE_02479	2556	3653					hypothetical protein																												F	2	No_AMG
rep_vMAG_21	vMAG_21_length_192092_3655_3876	LICIJIKE_02480	3655	3876					hypothetical protein																												F	2	No_AMG
rep_vMAG_21	vMAG_21_length_192092_3876_4052	LICIJIKE_02481	3876	4052					hypothetical protein																												F	2	No_AMG
rep_vMAG_21	vMAG_21_length_192092_4052_4513	LICIJIKE_02482	4052	4513					hypothetical protein																												F	2	No_AMG
rep_vMAG_21	vMAG_21_length_192092_4517_5104	LICIJIKE_02483	4517	5104					hypothetical protein																												F	2	No_AMG
rep_vMAG_21	vMAG_21_length_192092_5104_5481	LICIJIKE_02484	5104	5481					hypothetical protein																													2	No_AMG
rep_vMAG_21	vMAG_21_length_192092_5478_7913	LICIJIKE_02485	5478	7913					hypothetical protein																													2	No_AMG
rep_vMAG_21	vMAG_21_length_192092_7922_8701	LICIJIKE_02486	7922	8701					hypothetical protein																													2	No_AMG
rep_vMAG_21	vMAG_21_length_192092_8704_10542	LICIJIKE_02487	8704	10542					hypothetical protein																													2	No_AMG
rep_vMAG_21	vMAG_21_length_192092_10539_11318	LICIJIKE_02488	10539	11318					hypothetical protein																													2	No_AMG
rep_vMAG_21	vMAG_21_length_192092_11311_11508	LICIJIKE_02489	11311	11508					hypothetical protein	phrog_3666	45	3.33e-08	unknown	unknown function	unknown	unknown	unknown	unknown																				2	No_AMG
rep_vMAG_21	vMAG_21_length_192092_11570_12982	LICIJIKE_02490	11570	12982					hypothetical protein																													2	No_AMG
rep_vMAG_21	vMAG_21_length_192092_12992_13690	LICIJIKE_02491	12992	13690					hypothetical protein																							Fibrinogen beta and gamma chains, C-terminal globular domain [PF00147.18]						2	No_AMG
rep_vMAG_21	vMAG_21_length_192092_13707_15044	LICIJIKE_02492	13707	15044					hypothetical protein
rep_vMAG_21	vMAG_21_length_192092_15046_15501	LICIJIKE_02493	15046	15501					hypothetical protein										WP_022738184.1	47.8	hypothetical protein [Adlercreutzia equolifaciens]	COG3170	NW	Unknown	Type IV pilus assembly protein FimV	FimV	Unknown											2	No_AMG
rep_vMAG_21	vMAG_21_length_192092_15511_15657	LICIJIKE_02494	15511	15657					hypothetical protein																													2	No_AMG
rep_vMAG_21	vMAG_21_length_192092_15659_16108	LICIJIKE_02495	15659	16108					hypothetical protein	phrog_93	50	3.47e-09	endonuclease	DNA, RNA and nucleotide metabolism	hypothetical protei...	PF08774.10 : VRR_NUC ; ‚Ä¶	GO:0016788 hydrolase act‚Ä¶	unknown														VRR-NUC domain [PF08774.11]		sp|Q9T1Q4|VP44_BPAPS	Xu	sp|Q9T1Q4|VP44_BPAPS Putative nuclease p44; Xu		2	No_AMG	VOG00135	2.8e-18	64.3	hypothetical protein
rep_vMAG_21	vMAG_21_length_192092_16111_16758	LICIJIKE_02496	16111	16758					hypothetical protein																													2	No_AMG
rep_vMAG_21	vMAG_21_length_192092_16814_17326	LICIJIKE_02497	16814	17326					hypothetical protein																													2	No_AMG
rep_vMAG_21	vMAG_21_length_192092_17328_17819	LICIJIKE_02498	17328	17819					hypothetical protein																													2	No_AMG
rep_vMAG_21	vMAG_21_length_192092_17816_18448	LICIJIKE_02499	17816	18448					hypothetical protein																													2	No_AMG
rep_vMAG_21	vMAG_21_length_192092_18441_19838	LICIJIKE_02500	18441	19838					hypothetical protein										WP_076381949.1	57.4	sensor histidine kinase [Filimonas lacunae]	COG5000	T	Signal transduction mechanisms	Signal transduction histidine kinase NtrY involved in nitrogen fixation and metabolism regulation	NtrY	Unknown					Histidine kinase-, DNA gyrase B-, and HSP90-like ATPase [PF02518.26]						2	No_AMG
rep_vMAG_21	vMAG_21_length_192092_19902_21242	LICIJIKE_02501	19902	21242					hypothetical protein																													2	No_AMG
rep_vMAG_21	vMAG_21_length_192092_21317_22222	LICIJIKE_02502	21317	22222					hypothetical protein																													2	No_AMG
rep_vMAG_21	vMAG_21_length_192092_22290_23024	LICIJIKE_02503	22290	23024					hypothetical protein																													2	No_AMG
rep_vMAG_21	vMAG_21_length_192092_23080_23946	LICIJIKE_02504	23080	23946					hypothetical protein																													2	No_AMG
rep_vMAG_21	vMAG_21_length_192092_23957_24403	LICIJIKE_02505	23957	24403					hypothetical protein																													2	No_AMG
rep_vMAG_21	vMAG_21_length_192092_24403_24918	LICIJIKE_02506	24403	24918					hypothetical protein																													2	No_AMG
rep_vMAG_21	vMAG_21_length_192092_24920_27781	LICIJIKE_02507	24920	27781					hypothetical protein	phrog_37157	50	6.84e-07	unknown	unknown function	regulator of chromo...	PF02973.15 : Sialidase ‚Ä¶	GO:0009405 pathogenesis ‚Ä¶	unknown												YP_009199111.1	YP_009199111.1 putative regulator of chromosome condensation protein [Brevibacillus phage Jenst]							2	No_AMG
rep_vMAG_21	vMAG_21_length_192092_27824_32068	LICIJIKE_02508	27824	32068	eC_number=2.7.7.6	Name=rpoB_3		gene=rpoB_3	DNA-directed RNA polymerase subunit beta	phrog_24349	89	1.24e-18	unknown	unknown function	unknown	PF00562.27 : RNA_pol_Rpb‚Ä¶	GO:0006351 transcription‚Ä¶	K03043 DNA-directed RNA ‚Ä¶	YP_431293.1	212	DNA-directed RNA polymerase subunit beta [Moorella thermoacetica ATCC 39073]	COG0085	K	Transcription	DNA-directed RNA polymerase, beta subunit/140 kD subunit	RpoB	RNA polymerase			YP_009052316.1	YP_009052316.1 putative DNA directed RNA polymerase II largest subunit [Aureococcus anophagefferens virus]	RNA polymerase Rpb2, domain 6 [PF00562.28]; RNA polymerase Rpb1, domain 2 [PF00623.20]; RNA polymerase Rpb1, domain 1 [PF04997.12]; RNA polymerase Rpb2, domain 3 [PF04565.16]						2	No_AMG	VOG00956	1.3e-34	116.8	DNA-directed RNA polymerase subunit beta
rep_vMAG_21	vMAG_21_length_192092_32065_32415	LICIJIKE_02509	32065	32415					hypothetical protein																													2	No_AMG
rep_vMAG_21	vMAG_21_length_192092_32467_34158	LICIJIKE_02510	32467	34158					hypothetical protein																													2	No_AMG
rep_vMAG_21	vMAG_21_length_192092_34158_34757	LICIJIKE_02511	34158	34757					hypothetical protein																													2	No_AMG
rep_vMAG_21	vMAG_21_length_192092_34760_34900	LICIJIKE_02512	34760	34900					hypothetical protein																													2	No_AMG
rep_vMAG_21	vMAG_21_length_192092_34890_35876	LICIJIKE_02513	34890	35876					hypothetical protein																													2	No_AMG
rep_vMAG_21	vMAG_21_length_192092_35889_37043	LICIJIKE_02514	35889	37043					hypothetical protein																													2	No_AMG
rep_vMAG_21	vMAG_21_length_192092_37045_39312	LICIJIKE_02515	37045	39312					hypothetical protein																													2	No_AMG
rep_vMAG_21	vMAG_21_length_192092_39314_40471	LICIJIKE_02516	39314	40471					hypothetical protein																													2	No_AMG
rep_vMAG_21	vMAG_21_length_192092_40480_44478	LICIJIKE_02517	40480	44478					hypothetical protein																													2	No_AMG
rep_vMAG_21	vMAG_21_length_192092_44480_46213	LICIJIKE_02518	44480	46213					hypothetical protein																													2	No_AMG
rep_vMAG_21	vMAG_21_length_192092_46204_49524	LICIJIKE_02519	46204	49524					hypothetical protein																													2	No_AMG
rep_vMAG_21	vMAG_21_length_192092_49525_50310	LICIJIKE_02520	49525	50310					hypothetical protein																													2	No_AMG
rep_vMAG_21	vMAG_21_length_192092_50310_53759	LICIJIKE_02521	50310	53759					hypothetical protein																													2	No_AMG
rep_vMAG_21	vMAG_21_length_192092_53771_56521	LICIJIKE_02522	53771	56521					hypothetical protein																													2	No_AMG
rep_vMAG_21	vMAG_21_length_192092_56525_58450	LICIJIKE_02523	56525	58450					hypothetical protein																													2	No_AMG
rep_vMAG_21	vMAG_21_length_192092_58453_59937	LICIJIKE_02524	58453	59937					hypothetical protein																													2	No_AMG
rep_vMAG_21	vMAG_21_length_192092_59937_61169	LICIJIKE_02525	59937	61169					hypothetical protein																													2	No_AMG
rep_vMAG_21	vMAG_21_length_192092_61178_62059	LICIJIKE_02526	61178	62059					hypothetical protein																													2	No_AMG
rep_vMAG_21	vMAG_21_length_192092_62056_63330	LICIJIKE_02527	62056	63330					hypothetical protein																													2	No_AMG
rep_vMAG_21	vMAG_21_length_192092_63331_64044	LICIJIKE_02528	63331	64044					hypothetical protein																													2	No_AMG
rep_vMAG_21	vMAG_21_length_192092_64045_65631	LICIJIKE_02529	64045	65631					hypothetical protein	phrog_2	50	1.58e-07	terminase large subunit	head and packaging	terminase large sub...	PF03354.14 : Terminase_1‚Ä¶	GO:0016787 hydrolase act‚Ä¶	K06909 phage terminase l‚Ä¶														Phage terminase large subunit (GpA) [PF05876.12]		sp|Q05219|VG13_BPML5	Xu	sp|Q05219|VG13_BPML5 Gene 13 protein; Xu		2	No_AMG	VOG06541	4.9e-26	89.8	hypothetical protein
rep_vMAG_21	vMAG_21_length_192092_65701_66027	LICIJIKE_02530	65701	66027					hypothetical protein																													1	No_AMG
rep_vMAG_21	vMAG_21_length_192092_66052_66483	LICIJIKE_02531	66052	66483					hypothetical protein																													1	No_AMG
rep_vMAG_21	vMAG_21_length_192092_66496_67473	LICIJIKE_02532	66496	67473					hypothetical protein																													1	No_AMG
rep_vMAG_21	vMAG_21_length_192092_67415_67915	LICIJIKE_02533	67415	67915					hypothetical protein																													1	No_AMG
rep_vMAG_21	vMAG_21_length_192092_67925_68032	LICIJIKE_02534	67925	68032					hypothetical protein
rep_vMAG_21	vMAG_21_length_192092_68022_68990	LICIJIKE_02535	68022	68990					hypothetical protein																													1	No_AMG
rep_vMAG_21	vMAG_21_length_192092_69005_69262	LICIJIKE_02536	69005	69262					hypothetical protein																													1	No_AMG
rep_vMAG_21	vMAG_21_length_192092_69275_69571	LICIJIKE_02537	69275	69571					hypothetical protein																													1	No_AMG
rep_vMAG_21	vMAG_21_length_192092_69547_70200	LICIJIKE_02538	69547	70200					hypothetical protein
rep_vMAG_21	vMAG_21_length_192092_70202_70660	LICIJIKE_02539	70202	70660					hypothetical protein																													1	No_AMG
rep_vMAG_21	vMAG_21_length_192092_70761_71432	LICIJIKE_02540	70761	71432					hypothetical protein
rep_vMAG_21	vMAG_21_length_192092_71421_73262	LICIJIKE_02541	71421	73262					hypothetical protein																													1	No_AMG
rep_vMAG_21	vMAG_21_length_192092_73272_73463	LICIJIKE_02542	73272	73463					hypothetical protein																													1	No_AMG
rep_vMAG_21	vMAG_21_length_192092_73493_74278	LICIJIKE_02543	73493	74278					hypothetical protein																													1	No_AMG
rep_vMAG_21	vMAG_21_length_192092_74288_75724	LICIJIKE_02544	74288	75724		Name=afsQ16		gene=afsQ16	Transcriptional regulatory protein AfsQ16	phrog_5725	80	1.88e-16	chaperonin groEL	other	chaperonin GroEL [n...	PF00118.23 : Cpn60_TCP1 ‚Ä¶	GO:0005524 ATP binding	K04077 chaperonin GroEL ‚Ä¶	WP_007282363.1	126	MULTISPECIES: chaperonin GroEL [Gluconobacter]	COG0459	O	Posttranslational modification, protein turnover, chaperones	Chaperonin GroEL (HSP60 family)	GroEL	Unknown	K04077	chaperonin GroEL	YP_008242330.1	YP_008242330.1 chaperonin GroEL [Cellulophaga phage phi14:2]	TCP-1/cpn60 chaperonin family [PF00118.24]		sp|A0M7D9|CH60_GRAFK	Xh	sp|A0M7D9|CH60_GRAFK 60 kDa chaperonin; Xh		1	No_AMG	VOG26765	1.1e-54	183.7	60 kDa chaperonin
rep_vMAG_21	vMAG_21_length_192092_75721_75975	LICIJIKE_02545	75721	75975		Name=afsQ27		gene=afsQ27	Transcriptional regulatory protein AfsQ27										WP_009567579.1	54.3	MULTISPECIES: co-chaperone GroES [Bacteria]	COG0234	O	Posttranslational modification, protein turnover, chaperones	Co-chaperonin GroES (HSP10)	GroES	Unknown	K04078	chaperonin GroES			Chaperonin 10 Kd subunit [PF00166.21]						1	No_AMG
rep_vMAG_21	vMAG_21_length_192092_76062_82124	LICIJIKE_02546	76062	82124					hypothetical protein	phrog_23574	42	0.000202	tail length tape measure protein	tail	tail length tape-me...	unknown	unknown	unknown																				1	No_AMG
rep_vMAG_21	vMAG_21_length_192092_82134_82856	LICIJIKE_02547	82134	82856					hypothetical protein																													1	No_AMG
rep_vMAG_21	vMAG_21_length_192092_82840_84090	LICIJIKE_02548	82840	84090					hypothetical protein																													1	No_AMG
rep_vMAG_21	vMAG_21_length_192092_84120_85295	LICIJIKE_02549	84120	85295					hypothetical protein																													1	No_AMG
rep_vMAG_21	vMAG_21_length_192092_85360_85620	LICIJIKE_02550	85360	85620					hypothetical protein																													1	No_AMG
rep_vMAG_21	vMAG_21_length_192092_85645_87096	LICIJIKE_02551	85645	87096					hypothetical protein																													1	No_AMG
rep_vMAG_21	vMAG_21_length_192092_87228_88070	LICIJIKE_02552	87228	88070					hypothetical protein																													1	No_AMG
rep_vMAG_21	vMAG_21_length_192092_88129_88425	LICIJIKE_02553	88129	88425					hypothetical protein																													1	No_AMG
rep_vMAG_21	vMAG_21_length_192092_88425_89789	LICIJIKE_02554	88425	89789					hypothetical protein																													1	No_AMG
rep_vMAG_21	vMAG_21_length_192092_89790_91178	LICIJIKE_02555	89790	91178					hypothetical protein																													1	No_AMG
rep_vMAG_21	vMAG_21_length_192092_91191_91865	LICIJIKE_02556	91191	91865					hypothetical protein																													1	No_AMG
rep_vMAG_21	vMAG_21_length_192092_91865_92200	LICIJIKE_02557	91865	92200					hypothetical protein																													1	No_AMG
rep_vMAG_21	vMAG_21_length_192092_92202_92417	LICIJIKE_02558	92202	92417					hypothetical protein																													1	No_AMG
rep_vMAG_21	vMAG_21_length_192092_92414_92611	LICIJIKE_02559	92414	92611					hypothetical protein																													1	No_AMG
rep_vMAG_21	vMAG_21_length_192092_92614_92844	LICIJIKE_02560	92614	92844					hypothetical protein																													1	No_AMG
rep_vMAG_21	vMAG_21_length_192092_92856_96479	LICIJIKE_02561	92856	96479					hypothetical protein																													1	No_AMG
rep_vMAG_21	vMAG_21_length_192092_96480_98294	LICIJIKE_02562	96480	98294					hypothetical protein																													1	No_AMG
rep_vMAG_21	vMAG_21_length_192092_98305_98676	LICIJIKE_02563	98305	98676					hypothetical protein																													1	No_AMG
rep_vMAG_21	vMAG_21_length_192092_98691_99224	LICIJIKE_02564	98691	99224					hypothetical protein																													1	No_AMG
rep_vMAG_21	vMAG_21_length_192092_99224_99715	LICIJIKE_02565	99224	99715					hypothetical protein																													1	No_AMG
rep_vMAG_21	vMAG_21_length_192092_99725_100312	LICIJIKE_02566	99725	100312					hypothetical protein																													1	No_AMG
rep_vMAG_21	vMAG_21_length_192092_100443_100793	LICIJIKE_02567	100443	100793					hypothetical protein																													1	No_AMG
rep_vMAG_21	vMAG_21_length_192092_100753_101055	LICIJIKE_02568	100753	101055					hypothetical protein																													1	No_AMG	VOG09459	3.5e-06	24.8	hypothetical protein
rep_vMAG_21	vMAG_21_length_192092_101055_101318	LICIJIKE_02569	101055	101318					hypothetical protein																													1	No_AMG
rep_vMAG_21	vMAG_21_length_192092_101333_103075	LICIJIKE_02570	101333	103075	eC_number=2.7.7.6	Name=rpoC_4		gene=rpoC_4	DNA-directed RNA polymerase subunit beta'	phrog_25354	76	1.27e-14	unknown	unknown function	unknown	PF04997.11 : RNA_pol_Rpb‚Ä¶	GO:0006351 transcription‚Ä¶	K13797 DNA-directed RNA ‚Ä¶	WP_011026345.1	118	DNA-directed RNA polymerase subunit beta' [Caldanaerobacter subterraneus]	COG0086	K	Transcription	DNA-directed RNA polymerase, beta' subunit/160 kD subunit	RpoC	RNA polymerase					RNA polymerase Rpb1, domain 5 [PF04998.17]						1	No_AMG	VOG20843	8.5e-19	65	DNA-directed RNA polymerase subunit beta'
rep_vMAG_21	vMAG_21_length_192092_103087_103629	LICIJIKE_02571	103087	103629					hypothetical protein																													1	No_AMG
rep_vMAG_21	vMAG_21_length_192092_103684_105072	LICIJIKE_02572	103684	105072					hypothetical protein																													1	No_AMG
rep_vMAG_21	vMAG_21_length_192092_105072_106370	LICIJIKE_02573	105072	106370					hypothetical protein	phrog_2774	46	2.12e-05	unknown	unknown function	hypothetical protei...	PF04586.16 : Peptidase_S‚Ä¶	GO:0003723 RNA binding ;‚Ä¶	unknown												YP_009015330.1	YP_009015330.1 gp19 [Bacillus virus G]			REFSEQ	Xu	REFSEQ hypothetical protein; Xu		1	No_AMG	VOG11782	7.2e-22	75.7	hypothetical protein
[truncated: 2,667 more rows]

## Sheet: TableS6
rep_mMAG	subtype	sys_beg	sys_end	protein_in_syst	genes_count	name_of_profiles_in_sys	sys_beg_id	sys_end_id	gene_ids	contig
[truncated: 318 more rows]

[truncated: 11 more sheets: TableS7, TableS8, TableS9, TableS10, TableS11, TableS12, TableS13, TableS14, TableS15, TableS16, TableS17]
